# Supplementary material for: Few chemoreceptor genes in the ambrosia beetle Trypodendron lineatum may reflect its specialized ecology
Source: BMC Genomics. 2024 Aug 6;25:764. doi: 10.1186/s12864-024-10678-4 (PMC11302349; doi:10.1186/s12864-024-10678-4)
Supplement: Supplementary file 1 — Additional file 1. Amino acid sequences and annotation details of the chemosensory genes identified in the genome of Trypodendron lineatum. Information on genomic location, gene structure, presence in antennal transcriptome, and protein length is presented alongside relevant annotation notes. [file 12864_2024_10678_MOESM1_ESM.xlsx]

## Sheet: chemoreceptor annotation
Additional File 1: Position, structure, amino acid sequences, and confirmed presence in antennal transcriptome of the chemoreceptor genes annotated from the genome of Trypodendron lineatum ('Tlin').
Gene name	Contig/Scaffold	Scaffold position	Strand	Amino acid sequence	#Amino acids	Introns/phases*	Confirmed presence in antennal transcriptome	Genome annotation notes
TlinOrco	contig_619_1	78217-81042	-	MMNKFKVAGLVADLMPTIRLMQASGHFLFNYYADNSGSLHILRVAYCCMHLILLLIQYGCIFGNLIVERHIVSHMAANTITILFFTHCITKFIFFAMQSKLFYRTLAIWNQSNSHPIFIESNNRYHALALKKMRNLRYIILAGTIISTVAWTTVTFFEDGIHLIPDPDNQNETITEPIPRLLIKSWYPYNAMHGIPYYLTLMFQIFYVFFSLLQSNLTDSLFCSWLIFACEQLQHLKEILKPLMELSASLDTYVPKSADLFKSPGSANSQDNLIENDFNAKNDELKGVYSTSQELGNLRYRSGALQTFGQGGGGVGPNGLTKKQELMVQSAIKYWVERHKHVVRLVASIGDAYGVALLLHMLTATIMFTLLAYEATKIDGVNTYAATTMGYLIYSLAQV…	480	10/2210012000	Yes, full length
TlinOR1	contig_965_1	785898-787365	-	MSLHDFIKYPLKILLITGVCPVKSPTIFYRIREILSFSTVFILACCLTYNASLYVNNFVKFSASIYILISLFNVFFKITILFYKRDDFLKLVDMIDAASFPNANKYQIIYGSISKDFKKFVAKLDWFSWIQVHGVLLPLLFYPVTNSKGQPLDFPYFNEGPYYYPFWLFEVVSLGLAAYINTSIDLLCVRFIAIVVVQLKLLNKKLIDTHKNVQDLTEYCNEENVEELTVSYIVDCCKHYNDITIFVKQLIKVFSIIIFVQLGTSIIAICNAGIMILNVNPISMECVSLISYLGAMLGELGIYCWIGNFVYVESLDVNTSCYLSDWYLRGTKVRKTLFMLMERTKKPLEIKGLNFAVLTFSTFITILKWSYSYFALLNNSTKD	383	5/12000	Yes, full length
TlinOR2	contig_965_1	789357-790882	-	MSLHDFIKYPLKILLITGVCPVKSPTIFYRIRGILSFFTMFTLICCLTYNASLYVNNFVKFSASIYMLISLFNVFWKITILFYKRDDFLKLVDMIDAASFPNANKYQIIYGSISKDFKRFIKIIEWLFFIQINGALIPLLFNPVTNIEGQPLDFPYFNKGPYYYPFWLFETLSLAISAYNNMAMDLLAGGFIAIVVVKLKLLNKKLIDTHKNVQDLTEYCNEENVEELTVSYIVDCCKHYNDITIFVKQLIKVFSIIIFVQLGTSIIAICNAGIMILNVNPISMECVALISYLGAMVAELGIYCWIGNFVYVESLDVNTSCYLSDWYLRGTKVRKTLFMLMERTKKPLEIKGLNFAVLTLDTFIAILKWSYSYFALLNNNSTKD	384	5/12000	Yes, full length
TlinOR3NTE	contig_251_1	3341362-3342335	+	SFNFSSAYSWDKTAFRWLGLYPESLFLTDGFRKKFYFLRRCMTISLLTLYNFLTIVFIIKNIREPNRISQTLFLSTTIINVLVKTILFSRQSTKFIEMEKILENDLLYKHSLQNHQIIKKGMNFSMKLMKMYRIMTVFSFILYFTTPLFSSNDYRILLSKFYEWGTNKRISFAINYIGLEIMGTTTTFINNVLDILFAHFCSIIYTLTRALKINMKKIDYSLSKQIVEKELKHNMDLYDKIIEMSNIMNSGFSYVILSQFVASGVGLCFSFMSLTRFRLSHDSGFISELADLFTVFYVLFVFIQISMYCFYGHEIMKESSDINVAIYLSNWNVTSDKVLRKNLLIFRERLKKPIILKAAGLFPLIVPTLLQILRLSYSFFAFLQSMD	387	6/122000	Yes, partial	Missing first exon
TlinOR4	contig_251_1	556598-558112	+	MNQIIDIRKYLDPELFRLGLSGFYPSRIKLTNLIKFIRILIYFSIYAQLAALINFVFSTTNKITELALIIALIITQLGFVGKLENFHYKLKKLEELDEIVSQEIFCNVNRREQKIFQLNLKNLQIVVNIYLTICVFSTLFYILPPLWLNIRVGGKHYPSTEKFPFNPDNYYFIVFFIQVTAYGASVWNNGAMDCLFAKHAVIGTCMFKILCKKLKNVTNLVDSMNDNNVANRIRHCIIYHHEIIRYVSIIQNIYSYGTFIQFLSSALVICLLGFQLLVVSSEQVQIGLLIVYLSSMLFQLGLYCWYGHMLMESSNGITEACYSINWHEIEIKEQKMLIIIMERAKKPILLEAAGVFKLTLSTWITVLKSSYSYFALLQNLYSK	383	6/012000	Yes, full length
TlinOR5	contig_3230_1	34328-38240	+	MGGLKWRDSIRVTESVLTITEIWPRQDPNFFSTLKLILFAASCIIFNITLIEELRNLLIKQDYDALAAHLSTFGLYIGYSIKIIIFKMKKPQLSLMLESLTSFEELTSEIPTLKLKSIKTSNQISIFYITCVGLSILLYLFKPLYSEYNLPVTWSYNLNSIQYYGLLILQCFCCYYLVMIGISFDLIIIGLINVAYAQLEILRLNIKDFQNKNISRVIELKFWKQCIQHHQKILRFVNQTEDVFTYIFLVQCLSSVTSICNGLFQLVHTGNLLSVQFYFNCAFSFDVLFEIGICCWFATLLTIKSVEVAEACFNYDWIFSNSEIKRMIIFMIRRSQKPLFLTAGKIIPLSMGSYLQVLKTAYSYFALMQSLYDRNH	376	4/2000	Yes, full length
TlinOR6	contig_550_1	594728-596064	-	MIEIKENFKYIKLVFVLLGFWPKTEKKFWEKFYTFISIFLEMVFIFLVIIESVLTYRDKDPNAFMLAVTFSFASFCEFKALVFLLFQRYFLDIYQFLDDESFQNIPKELEKLFDQPLKLANNIQFGYRISTVLTALFYCLMPIYTKTYVVVPITWTNLDVIPRSFYHIFQCIIISRITASHSTVDLIALNLLSFVKGQLKVLEQKIRFFDTENDKTEDEKMVYLRECAIHHIKIIKVLNLTENLFTFIILVQFLFSVSSVCLIGFQIFSVKLTISNLVSRISYFITLISELGLYCWYGNEIILCSSKILDACYNSNWVNSDIRSRKILTLIMERAKRPLFLTAGKFFVLSLETFTYVIRSAYSFFALLQRMYDGNNEEIK	380	3/200	Yes, full length
TlinOR7	contig_619_1	871386-872930	-	MVANNFQDFFTIHYKISSIFLLIPPNTTSSYYLKALFWIIAVPHFILICLSAFLESAMIVLGTEIFSIKILNVGISALHLMAVNRVSKWLFVKPKYDKILEKLREFHHSLSNFDFGHTNSEKINAYLKIQMLQSRKNGLYLTLGYLFYVSLNIPTSYTFNYWNSPVERWNTKLNKTSIYRDYPYPLWYPFDTSISDGYYLLGFIYQPYAFWFLMCAFFCIDSLCVSTIMHLTSFINILGYTFTCVDKDIDDNNHRLNYTEIMVEKERRFIKCVKLLKDIYHCCDMLNEVFSSQLFIQESFMATLICCTLYRVTSDLPAEEISYLSTMIVVAATEMFIVAYFNQNFTLEVFKLIQRIYELDWINYNVKLRKMIVFLMQRVQKPFYFTMGLGIPLDIGVFL…	418	5/21200	Yes, full length
TlinOR8	contig_619_1	873247-874994	-	MPKIKDYFILHYKILNLYFLLKPKKLRLNFLYNIIATLYFTIIFSPPFFELAGLIYGKNVKFQDKIIYFGILSLHSMSVFRIFNWFFITDQYEKVLIKLREIRLDFEHFTEENLNNDSINLFLRKTLKKTEKNCLLVTIFFFSYITLNLTPSGILSYFNPTFEQWNPNLNKTSIYRDYAVPCWYPFDTSISDGYYFVGYFHQIITYQMLMNTFFALECLGVSTIMHLTSYLKVLGFIFQCIDKNINGKLSKVQIMDVKKQRLTKCIDSLRDIYKCVYMLDNVFSTEHLIQQICMASFMCCSVFLLTQLHTVTEMLFVSTQAMVAASAMFTLAWSCQNFTLEALDLTNKIYDLDWINYDIKTRKIVLFLMQRVQKPCYFTIGFGFPLDINIFLAMVKSSY…	411	7/2212000	Yes, full length
TlinOR9	contig_276_1	1315078-1316625	+	MSEIASINSKYPKDFFATNRWILHWAGLWRPQSSNKYFNKFYTFYAILVFIFANLWFTSTEFLSLFYTVQDESAFIKNINFFLTHFMGAIKVIFWYFNGQYLIKIMNSLEEPNLQYESFKKFQPGNIAKQYKNIGKKYSLLFLLLAHATLISSYAPPTFAAFKYWKYTRNYENSTIILPTQLPYYSWMPFHYKTGLKYLLAIAYQAGPMFSYAYSIVGMDSLFMNIMNCIAGNVKIIHGAFSTLTERCIARENNMFVGKEKLMNSMNMELKKSIKHLQILLRASEKLEKIHRYVTFCQMTATLFILCTCLYLISIAKLFSKQFFAEFVYMMAMAFQLYLYCWFGNEVTLKFQEIPINIWKNNWIVADREFKRNMIFTMLRAERPIYFTAGKFSPLTLPT…	419	5/01000	Yes, full length
TlinOR10	contig_228_1	125986-130425	+	MENEYPQDVFSPLDILIFICGQRKFKENTYWIFKLLYSIYNYSLQLTSIIFIIFELIAFRKAMNEIINFLSAIAMVFTHVVGMVKLWILIYQGEKIMNIRKKLQDEQFKYKSLDDFKPGLRMQKARLNIMLISTFLFLLYSCVGISSHISGIVMLQKNIANNTHFLNNSSCKDFILHTVYSPFNLNTPLRCHGILAIMDIGLDIFAFYIATLDSVYVSLLQVLAIQLIILNDAFTTIRKRCLMKFQIIYNAEAFYDIYNPQLENSMFKELTRCTKHLYSLLKVRDEIEDIFSLITLIQVIGSLLIFASCLFGAAREPLFSPNFFSQLEYFLAVLLQLSVYCWYGNQITLSAAAMPNALYNSDWLFSSLRYRKSMLMTMNRMIKPLYVSIGKFTPLSLTT…	419	7/0112000	Yes, full length
TlinOR11	contig_276_1	178676-180106	-	MAKICSIFEISTKLIKLCGCWQNFNTNKSPILSRFYKIYGYILLISYIYMAVSIFDEFINLWIKKNNKKAAVDSIPILIEAVMVICRILVFRNRKFQILILYINSREKELFSREKKEVQEIYKEYAKFAQKVGKIIICGISSGLLILILTTSGPVLLGIADPNNKPQMLTTNFHFDQNEYYIAASILHCYLSAIGVIFYAMEISEYISLVLFVQAELKILQYKFRNFDYFRGEQTDITFLIELIKYHQKIIKFMNILNAGLKNLLFLEFLTTSLIIATNAYQLINVSLVNLSEKAFAVFFLPTVTLQWLGFTWPANSIKVESINVSFAAYECPWYKKSVEFQKTILIIIMRSQKPLVLTFGSYSAVTTESFLNVLNASYSYVTVMKKEASKN	392	4/2000	Yes, full length
TlinOR12	contig_1750_1	10660-12749	-	MNNTVFFKYQVHAMLISGIWKLPYFVHSKLKVFYKLFSYIQLTILLSGCLSLWGGCIQIGLDKDFDKFAENTWKAITIGISILKIFIYGSKIFNNAIDKMLKGEKEILEFNDKKITKIYYRYKKSLLNKIILIISPTQILSCYMLYFAINLIINDDVFERKIMLYYLFLPFDQKKYFVTSVIIQIICLIYFCSGYIISLLIFITTLIYLKVNLVILKYKFTHFDELKRNRTDKEFMVHLVESHQYIIELTKDINKPLKFVLFIEVVSSSVGIAFTAYEIINASSLKEIILGAISIILLLAQLVTLGWFANEISFHSITLSDGIYEMPWYEKSISIQKMVLFMIQRSQQKPLILTIGPFQPLSTQTVTSVLNAAYTYITLMTNQNKQKRVVKY	392	4/2000	Yes, full length
TlinOR13	contig_552_1	1345084-1346917	+	MPEKTPPLLKFLIYGMVLNGTYPLKFFHSKILRKIYRVTKYLPQGLHILVCILMALEFFVILKQKNTKLLVINAWITIVNCLSLIKTFICRSNTFKLLIEHMIEEENQILRNNDEEIRKIHQNFIKHTRKFLIYVTSPNHFAVLFLMFGTMLIGFNLDPKLENKPLSLSIYLPFNQQIYYRTALGIQTMFLYITGSFYSTLLSVYLSILLYVKMQLTLLKHQFKFFDRYKNLISPKIDDMEMIKRLIKSHQSIIAFVVNLNEPVKYILLVETLSNSISLAVVVYQMLTAISIADWISAINYLAFLMVQLLSLAWYANEVRIESVALSDAIYECSWHEKSPQVQLMVKMVMLRAQKPLALTIGPFKPFTVDTVNSVLNAAYSYTTIMTNSNN	391	4/2000	Yes, full length
TlinOR14FIX	contig_111_1	23725-25351	+	MQKERPQFFQFLVKILKFSGMVPKISNKRFHQFFYSFYSLFVNLMIFTWLIQLLCNFHNTMEKSIDLIMDSVLYSLSLTLISTKIMLIQRPNIHKLIKKGLEETAKIYENEPKIIQDFYEKTCKFLERIFFILIIVNVGAVFGLFAQNSCEYFRNKDLTENFTKTMRPPIWYPYDENKHYFPTLILSYFRCGIGGILNVATQAVLLTLFTYALMQLKMLNIKGKNFPNNLDHPEKVKTNAEIFIELRNLCIKHQDIIDFINELNLCLRQILLLEFVVNSIMIALGTLQIIILPNDITVKMFYVGFILIELVELFLFSWFANEIQFHSMEFCTALYESNWYEQNEEIKKIIIIMMMRAKKPLSLQIGLFYPLTINAAIQTLKATYSYITLLALSIEKNE	398	6/012000	Yes, full length	Sequencing-induced indels corrected using illumina reads
TlinOR15PSE	contig_111_1	25743-27380	+	MYQKKQFFRILIKILKFSGMAPKVSNNWLYQFFYSLYSIVVNITVISWLFQLICNLQNTMEKSANLIMDSALYTLALALVSIKMILIQGASVHKLIKKGLEETAKIYENEPKIIQDFYEKTCKFLERIFIILIIVNYGGVLSFLSQNSYIYFINKNLNENSTKTMPRPPLWYPFNANKHYFSTLIISYFDCGIGSILNLTTQAVPIAFLTYGLMQLKILNIKGKNFAKNLDHPEKVETNASFINELNLCLRQILLIEFVINSLFCIRNSNDITDKNVLCRFIILRLVELFLFSWFANEIQFHSMEFCTALYESNWYEQNEEMKKIIIIMMMRAKKPLSLQIGLFYPLTINAAIQTLKATYSYITLLALSIEKNE	374	N/A	No	Missing splice sites and parts of exons missing
TlinOR16	contig_111_1	27772-29368	+	MYQKKQFFRILIKILKFSGMAPKVSNNWLYQFFYSLYSIVVNITVISWLFQLICNLQNTMEKSANLIMDSALYTLALALVSIKMILIQGASVHKLIQKGLEETAKIYENEPKIIQDFYEKTCKFLERVFIILIIVNYGGSVSFLSQNSYIYFINKNLNENSTKAMPRPPLWYPFNANKHYFSTLIISYFDCAFGSIINLTTQAVPIALLTYGVMQLKILNIKGKNFAKNLDHPEEVETSKEIFNELQNLYIKHKTIINFINELNLCLRHILLIEFVINSLIFAIGTIQIIILSNDIMIKMFYAVYNVTNLVQLFFFSWYANEIQIHSIEFCTALYESKWYEQNEEMKKIIIIMMMRAKKPLSLQIGHFHPLTIHVAIQTLKATYSYITLLTLKVRN	396	6/012000	Yes, full length
TlinOR17	contig_1190_1	2479383-2480971	+	MDQKKRPQFFKILRKIVKFSGMAPKVSNNWLNQFFYSLYSAFVNITIISWLFQLICNLENTMEKSVNLIMDSALYTLGLALVTIKMILIQRAIVHKLIQKGLEETAKIYENEPKIIQDFYEKTSKFLERIFIILIIVNFGAVLSFLSQNSYIYFNNMNLNENSTKAMPRPPLWYPFNANKHYFSTLIISYFDCAFGSIINLTTQVVPIALFTYGVMQLKILNIKGKNFSNNLDHPEQVKTSTEILNELRNLCIKHKTIIDFINELNVCLRHVLFVEFVINSLIFAIGTMQIIVLPNDIIVKMFYAVYNVINLVQLFLFSWYANEIQIHSMEFYTALYESNWYEQNKEIKKNLIIMMIRAKKPLSLQIGLFYPLTVDVAIQSLKATYSYITLLTLTVTH	398	6/012000	Yes, full length
TlinOR18	contig_1190_1	2444533-2446002	-	MGILNTSRFFLRIWGMWPFEFQHNSLKIIIYKIYRFIIVGWYSIFNISQTIAFIRLIIEEAPLERITNSCSVLVTLILMLINSFLYEKNKIPALCLKVFNHEEEVLMTMSESDEDIEEIYKGTLKNNKNLNIYVVGSSISTLIAFIGISFQIIHASDLEDWKSGNVTFMHELYIPFDKERYQFLIFSLNIFTACESVVVNGVIQTTFYALVMFASLRFKIIQIRLKNLTATSGSSSFENLKEILKDHNESIEFVEELNYGTKYVLLLSFLLNSVKVASVLFPLMAVNEISELTFPLIYSSMLISEVFFMGWICNEVKEQSIKITDNLYNVHNWYNEDKNFKFIIKMMLMRAQKPVTVKIGPFGPMTTDTIVATMKGAYSYATLMMKNE	388	5/22000	Yes, full length
TlinOR19	scaffold_252_1	470791-472139	-	MFICDKFIKVPKFFLILIGFWPFEITKNRLYLKIYKIYSTFQLISYSYFVASIILNVIILTIKHDQIERLVSAIGVLIVVTETCIKMIILKFKKIPDLFKVVMQNEEQTLYNSNDSELKNCYMKEINYCRIITGYQFFATLLCCISFAAGAFLEYFQIEDLSIYYKDHFFMHDLWFPFQVQNHIKLVIALNLLMISQGILFNTATQTTLMSLIIYGATKLKNLQVQFKKFDKVAKENNEPILATVKKLIKEHQVLIEFINSINDRTKNAILVDYVLNSISLASFTIQLFQAKDITTFCIIFTIDVLVLSHIFILAWCSNEITLQGLKISDAIFASNWYGESKEVQKLLLLVILRSQRIIGIKAGPFFYMNTGAALKTVKVAYSYMSLLLQE	391	3/000	Yes, full length
TlinOR20	contig_2358_1	1325001-1326662	-	MISALESNSDKNSHIFLGFSKTLLTSVGAWPLEIIKKPKRLLYNFYYKVLFYFFLFYLITELGGSVKMINVGTEEFAAITSILLGHISFLFKILIITSKKFASILNRIKIHEQNIRLDETNNNETVCKIYQNNMKISKLFEILNTVLFLFGWLFFSLKPMESYFSNTDGSSKLIGAVWFPFNIDEHHYWISYFIQVIGLFIGGAFGYYSQALMQSVVRFFVCQFEILGYKFKNFSSIHSNFEFASEKDHLSLLKRLIQDHQELLILVEDFNNCMQLAILAEFLSTSFQITFTIYTFFGTSNTSERIALSIYFTATNIQLLGLYLNADEMAFQSEKIAISIWESDWYRYSNNLIKIMQFVMFKAQKPVYIKIGAFGFVQFGALIQIYRTIYSYICLFSKQ	399	7/1022000	Yes, full length
TlinOR21	contig_2527_1	26431-29845	-	MKKDHFQEELHMKIIKKIMLLLWIWPLKSGGWKKLLYEFYFVSSFVYFLVFSVNNLIVALTTWSNNYLATATSIGFIIENFSSAYKVLLFKSNVFKNLIYDIRKNEEELFKNGDMDLKKLYLNNSRSNKKVVIVLILMGTVNILLFFITPLINNSISPLGVVNETGVIKHYFIVNSWYPFDSNLHYSIAYFLQSYGCFLDYSYVVHGSALYVSILNFIKVRLNSLQFILKNLNNYAEHIKKDNVNLNDQACYNVVLRNVVQEHLKIISFVHRLNKLMNKYWLINFLTSSFQMSLVLFSIVKSHGLKKYTMILYFSVVNLQILLIYRSAHLIIIESENIASSIFQGPWNQYSIKTLKFLQMICMRARRPLAFKIGPFSEMNLDAVVQVYKGFYSYICILM…	401	7/1022000	Yes, full length
TlinOR22	contig_552_1	1423984-1425587	+	MSLLNANNNYYCYMNFSRITMILLGIWPIKIESSTIKMKFYQFYFLASFFYYILFVISALIMAILTWSDNYLITASSMGIVIEYASNIYKVILFKSQVFKLLIKEIIVRENRIFNSDNEEFIKIYKNSAISNKKMVLFYTIMGTFAISTYFFIPLISNEIMPLGLINNTTGLKNHYFITFSWFPFDANKHYLCAYLIQFFGCLYGYSYIVHCGGFYLSILTFVSAQLKIVQEIFENFNVYALNFEKKLKISKQESQFILLKQLVKEHNEIIEFVAKINNAMKVYTLINFIVSSFQLSLVAYQILKLPPMQQLTVFCYFITLSTQLFLTYNAAHNITIQGENIAASIFKGNWNTYSEKTLKFLIMICIRAQKPLVLSIGPFGIVKVTSLFQIFKALYSYM…	405	6/122000	Yes, full length
TlinOR23	contig_2358_1	1313411-1315338	-	MTFLPYSNFLEISMRCSILIGAFPNNILFIKQHRHSKFACLYSIFTKICFGIFSAILLSSVLQLLIIICKKNIDFIELSKNLTLTPIFTITFIRQISITTPKFVNLIKQIIDNENGMKSFSDKEVQEIEIQYARKMNFNIKIYLLLMIITELSFTTGPLFLPKEEVLYKNETFYFKQMPLSLWFPFAKENHFPLTYFCQCVTIIFGSTYETFGEFILISVLVYPIARLKILNHIFKNLEKYQKNVALANNANLHNGHEAYVEDFNSTMSTCMFLDFIQSSVNIACVLVEILKDKVTLMELISTTAYSVILIFRLLLFYYYANELTLLNEELAVEIYKTSWYEQSKNVKFITLMIMMRNQNKSLSYKLGIFGEMSLKKFLALLFFPDFKCCIFLHNANA	398	7/0002000	Yes, full length
TlinOR24	contig_965_1	471273-472990	+	MSMYPKSEHFRFLAILGSLVGIFPSLIFPIENAKESFFFKSYRKFIYLVFGTASLSSYSKLFVLLTAENQDFAELMQNLSVSLLIIMTGIRQIVIHNKHQIPRMFNYISKINEKYAITDDADEGEKILASIHKESSKNFNRIVKTYSGLIFVVMLVHMLRPVFIFKEVTHYDGNSTVLEKTFPISIWVPYNEQRFFFITNLLIGLWVVSMGLFQTFTDSLLYCLIMFAGSELRALNYILRNFDSYKEKLMEKTMLRDRIIIQENSTDYGVLLLKKCIHMHWDIIKYVEMFNEAMATLMVIDFIQASLNVTCIFSQVIIMDITPFTIAFEISFVIMGTYRLYIFYFYGNEIILLSLGLSDSAWQSNWYKESRQFKFMIKMFIMRCKKPLKFNIGAFSTIG…	422	7/0002000	Yes, full length
TlinOR25	contig_111_1	758899-760643	-	MWSFHQPDVAALKIWLKFCTICGIHPSDLIEDFTEKPTLSFRIYSMSYIALMCMSVTSMLLALYHFFSMDSLNLSEIADNLAVLVLICVSLLRQYIIRTETVIPEIITFIARTEKYVLQSKDEDMIRIFAESSRKMNLSGITYMTIVIVVAFTHFLRPFFIIHNIHHSDGPREERAYMISIWFPYFESEMYFWFCQFMSIVWSAGLVSFQVCTDVFVFSLILFTEGQLKILHHIMNNFEIYRNKLIGSEAKDSNEKMMIRCILNHRQIIRYLDLLNSSLSTLMVLDFLQASVQFTCVLSQLALEGFVAFRILIFVPFLCMGMFRMFINYYFGNEIIILSTGLVNVAYFLPWYEESPQFKYMIRMFMMRCSKPLSLQIGAFSTVALPALLTVSRATYSYL…	409	7/0002000	Yes, full length
TlinOR26	contig_1048_1	151478-153196	+	MSMYPKSEHFRFLAILGSLVGIFPSLIFPIENAKESFFFKSYRKFIYLVFGTASLSSYSKLFVLLTAENQDIAELMQNLSVSLLLIMTAIRQILIHNKHQIPRMFNYISKINEKYAITDDDDEGEKILASIHKESSKNFNRIVKIYCVLIFLVILVHMLRPVFIFKEVTHYDGNSTVLERTFPISIWVPYNAQRFFFITNLLIGLWINSMGLFQTFTDSLLYCLIMFAGSELRALNYILRNFDSYKEKLMEKTMLRDRIIIQENSTDYGVLLLKKCIHMHWDIIKYVEMFNEAMATLMVIDFIQASLNVTCIFSQVIMMDITPFTITFEIIFVLMGTYRLYIFYFYGNEIILLSLGLSDSAWQSNWYKESRQFKFMIKMFMTRCKKPLKFNIGPFSTIG…	422	7/0002000	Yes, full length
TlinOR27NTE	contig_4796_1	120-1751	-	IFPSSDLLRLPALIISHVGMFPSELVFLNNKFYQKIYEFYTKLMLVFYIYITITMWIKLYLLFKEDELKIAEITKNLTTTILCTVAISRQFVMRLNSGFLENIKKIIEFEKFIFSTTDKKVLKIYNTYKNIINFNSVSYLAVSYLLTLFYLLRPFFLDKPNIIITTNNETIKMRNFPMSAWVPFDEQAYFWLAYIWNCIMTTTMTGIVCSADIFMFLLIIYPVGLLKILHHIMENFEQFMEIMKITYKTEKIDAATFKACIQIHKDIIRYVNNLNACMSIFMVIDFIQSSLLLTSVLAQLLWNPPSVKFYSFVFLYVIYLNQRVFINYYYSNEVWLLSENLSESYWQSKWYENSAQVKFMMQIFIIQTTRRPLKLNIGPFGYMSLSTYVAILKTTYSYI…	407	6/002000	Yes, partial	Missing first exon
TlinOR28	contig_2968_1	81567-87390	+	MKVFPKCELLKICMWFCSVVGIFPWEFMFGNNKMLKRLYRINSNIMLSSYLLFISTQYIQLFFLIISPTTTPDEISENVSLTFYYTITSIKQLIIKNSSVFLKIIAYIIETENKKSPIEDEETREIEDKTIKKGKIVNKYFIALATWVTIQYLSRPLFIDDEIREYGNVTQIIKHFPLSSWFPFDEQKYYGIAYLYQVIIGIIGAFYVALTDVFMFNLILFPTGQLKKLQHFFRNFKQYKSKIKERCGILDDDIAGQILCVDLIEKHKKIIVYINHFNEAMGICMVLDFIQSSIQMATIVTQLIGSDKFVGIVATVFIFFYFFTMFSRITYYYYFANDIIIASEQLNSAIWESNWYEQSPRTKFLLLMIMMRCKKPLTLNIGPFSVMSVQSAISILKAS…	408	7/0002000	Yes, full length
TlinOR29	contig_9_1	16634-18210	+	MGAYSKSELLNISMRYCSLVGIFPWEFMFENNKTVKKIYRAFSNTILTYFIIFILAQYIQLYYLISNPIIRTDEISKNISLTIHYCLASIRQLIIKNRPGFLKLIEYIIEVENKKSVIEDEETLKIDDKAIKKCQKINKIYIALSVIITIEYFFIPLFMNYEVREYGNITKIIRRLPVSSWFPFDEQNYYNIAYMYQVISVLIAVSYTTYTDIFMCILIIFPTAELKKLQHFFRNFEKYKLKVKEIYEISNDDKAGQITCVHFIGIHRKLITYVDYFNETMGTLMIYDFIQSSIQMASIVTQSASDEIKSVPLRVFVIISVLSFILRMIIRLFLYYYFANDIIVSSEQIGSAIWESNWYEQPPRTKFLLLMIMMRCRKPLSLNIGPFSVMSAESAISIL…	412	6/000200	Yes, partial
TlinOR30	contig_71_1	24856-26472	-	MGVYPKSELLNISMVCCSLVGIFPWEFMFENNKMLKKVYRALSNIILTFFVIFVLTELIQLYFLISGPIIRTDEISKNVCITIPYVLAVIRQLIIKNRPGFLKLIEYIIEVENKKSVIEDEETRKIDNEALKKCQKIIKIYIALTVVLTIQYLSIPLNMNDEVISEYGNVTRIIKYLPLSSWFPFDDQNYYNIAYMCQVINCLIGGSYATYTDILMCNLIIFPTAELKKLQHYFRNLEKFKLKVKEIYKISNDDKAGQITCVHFIGIHRKLIRYVDNFNETMGTIMVFDFIQSSIQIASIVTQSTTDEFKSVLAIVIALSVALLFVLRQIIRLYFYYYFANDIIVSSEQISSAIWESNWYEQSPRTKFFLLMIMIRCAKPLSFNIGPFNVMSIQSFISI…	412	6/000200	Yes, full length
TlinOR31	contig_2364_1	47721-50662	+	MGVYPKSELLNISMVCCSLVGIFPWELMFENNKLLKKIYRAFSNIILTYFIFFVLTQHIQLYFLISDPIIRTDEISKNVCLTIHYSLVSIRQLIIKNRLRILKLIEYIIEVENKKSVIEDIEIRKIDDEALKKCQKISKIYLAVSVGVTTVYCVLPFSINDEVREYGNVTKIIKHLPLSSWIPFDEQNYYQIAYIYQVISFLIAGSYATYTDIFMCNLIIFPTAELKKLQHYFRNLEKYKLKVKEMYEISNDENSGQITCVHFIGIHRKLITYVDYFNETMDTLMVFDFVQSSIQMATIVTQATSDELKSEVLSTVLVIIFVLLFIFRMIMRLYCNYYFANDIIVLSAQIGSAIWESNWYEQSPRTKFLLLMIMMRSTKPLSLHIGPFSVMSVQSAISI…	412	6/000200	Yes, partial
TlinOR32PSE	contig_4719_1	20179-22774	-	QLIIKNRLRILKLIEYIIKIKEN***SFEKCQKISKIYLAISVGVTTVCYCPSF*YK*RSKRMRNVTKIIKHLPLSSWIPLIAYIYQVISFLIAGSYATYTDIFMCNLIIFPTAELKKLQHYFRNLEKYKLKVKEMYEISNDENSGQITCVHFIGIHRKLITYVDYFNETMDTLMVFDFVQSSIQMATIVTQATSDELKSEVLSTVLVIIFVLLFIFRMIMRLYCNYYFANDIIVLSAQIGSAIWESNWYEQSPRTKFLLLMIMMRSTKPLSLHIGPFSVMSVQSAISILKAAYSYVMLTIK*	303	N/A	No	Parts of exons missing and several internal stop codons
TlinOR33PSE	contig_3457_1	22946-24606	+	EFMI*K**NVEKNI*SISNIILTYFILLFVLDTEQIQLYLLISSPIIRTDEIET*NKLLIYKIRL*NASIRQLDQ*KIIQNF*NLLNILCERWQTI*MIKMPKKIARKWEKFISCLRL**CIQFRSLPLCVNDEVEEYGNITKIIKRLPTSSWFLLMKKLL*TAYLCQIINCILGICYITAADLFIYNLIIFPTIQLKKLQHVFRNFDKYKLKIKETYQILDDDDKAGQITCVEIIEIHRNIITYVDYFNETMGTIMIFDFIVSSIQLATLVTQSPTDEFKSVLAIVFVLISIPFLITRMVLRLFIYYYFADDIIVLSEQIGSAIWESNWYEQSSRTKFLLLMIMMRCRKPLSLNIGPFGVMSVQSIISTVKAAYSYITLTRQ*	384	N/A	Yes, partial	Missing splice sites, parts of exons missing and several internal stop codons
TlinOR34	contig_5484_1	24161-26227	+	MGVYPKSALLNISMITCSLVGIFPWEFMFENNKMLKKIYRAISNIILTYFIIFILTQFTQLYFLINGPTIRTDELSQNVSLSIYYIITLIRQLIIKNRAGFLKLIEYIIEVENTKSVIEDEETQKIEDKEVKKCQKIGKFYIAHTALLTIVYCYLPLIMNDEVTESGNDTKPIKHFPLSSWFPFDEQNYYKIAYMYQLISALVGVSYATYTDIFMCNLIIFPTGQLKKLQHFFRNFEKYKLKVKEMNGILDDDKAGQITCVNLIATHRKLIAYIDYFNETMGSSMVFDFIQSSVQIASIVTQTVSTDEFKSVLVTVFGLSAALLFVSRMVIRLFLYYYFANEIIISSQQIGSAIWESNWYEQSPRTKFLLRMVMIRCRKPLSFNIGPFSVMSVDSAISI…	412	6/000200	Yes, partial
TlinOR35	contig_5523_1	3204-6821	+	MEVFPKSELLKICMMFCSLVGIFPWEFMFENNKILKKVYRAFTNIILTYVMIFILTQYTQLYFLIIGPIIRTDEISKNVSLTILFTITFVTQLIIKNRPRFLKLIEYIIEVENKKSAIEDEETQQIYDKAVKKCQKMGKIYMAFTIFATIQYVCVPLCLNVEVREYGNVTKIIKPLPVSSWVPFDAQNYYNIAYTYQVISLLITVTSSTSSDILMCNLIIFPTGQLKKLQHFFRNFEKYKLKVKEIYGISDDDKAGQITCVDLISTHRKLIAYIDCFNETMGSSMVFDFVQSSVQIASIVTQSVSADDYKSVLATIFALGVSLLFISRMIIRLILYYYFANEIIVSSGQIGSAIWESNWYEQPPRTKFLLLMIMMRCRKPLSVNIGPFSVMSVESAISI…	412	6/000200	Yes, partial
TlinOR36PSE	contig_4422_1	19289-22473	+	MEVFPKSELLKICMIFCSLVGIFPWEFMFENNKILKKIYRAFSNIILIYFIIFILTQYTQLYFLIIDPIIKTDDISKNVSLTIYYTITFVRQLIIKNRPGFLKLIEYIIKVENKKSVIDEDEKAQKIDEEAVKKCQQIGKIYTALTVFVVTQYCFVPLCLNVEVREYGNVTKIIKPLPVSSWVPFDTQNYYKIAYASHVFGLIITASYTTFTDIFMCNLIIFPTGQLKKLQNIFRNFQKYKLEVKEIYGIYDDDDKAGQIICVDLIATHRKLIAYIDYFNETMGSSMVFDFIQSSVQIASIITQSVSSDDYKSVLATIFALSVTLLFVLRMLIRLFLHYYFANEIIVSSEQIGSAIWESNWYEQSPRTKFLLWMIMMRCRKPLSLNIGPFSEMSVESAI…	414	N/A	Yes, partial	Missing splice sites, large insertion, and parts of exons missing
TlinOR37	contig_1048_1	1121657-1123317	+	MGVFPNSKLLKISMISSSLVGIFPWEFMFDHDKRLKKMYRAFSNIILSYYIFFLSTQYVQLYFLITDSIIIKPDEISENLSLTICYTVTSIRQLIIKNSRGFLKIIEYVIETENKKAEIDNEETGKIEDNAVKKCQRIGIIYIGLSVFITLLYFYRPFTIENEIREIRNVTQIIKHFPVSSWFPFDEQKYFKTAYFYQIISGCIGASYVTYTDIFMCNLIIFPTGQLKKLQHFFRDFKKFKLKIKEIYGILDDDKAGQITCVYLIEKHRKLIAYIDYFNNSMDALMVFDFIQSSIQMASILTQSIGLTSLISIILTLSFLLRMILRLCLYYYFANDVIVSSEELSLSIWKCNWYEESPRTKFLLLMVMMRCRKCLSLNIGPFSIMSVQSAFSILKAAYS…	409	7/0002000	Yes, full length
TlinOR38	contig_1048_1	1123815-1125569	+	MAIFPKCEILKVSMISCSLVGIFPWEFMFDHSKTLKKIYRAFSDLMLTYYIFFVITQYIQLYCLVTSDTIRTDEISENVCLTLYYTITSTRQLIIKNGSGFQKIIEQIIESENNKSPIEDEETREIENKIIKKCQRLCKIYIFIIMGVATQYFCRPLSIADEIREFENSTVTIKHFPLSSWFPFNEQEYYEIAYTWQVCSGVIGASYVTYTDIFMFNLIIFPAGQLKKLQHFFRNFEKYKLKIKQFYGISDDDKAGQITCLDLIEKHRKLIAYIDYFNDTMGTLMVFDFIQSSIQMASILTQSIGSDKFAGIMLIVFALSFFVGMILRLYLYYYYANDIICLSEQLGSSIWASNWYEQSPRTKFLLLMIMMRCEKSLSLRIGPFSVMSVQSAISILKAA…	410	7/0002000	Yes, full length
TlinOR39	contig_4915_1	708228-709780	-	MMIIPKNKILKIPMVLSSTVGIWPIIFEDNPRSKKVYDIFATILYYYYLAFILRAYFQLAILLTAEDLNIEEILGNLCITLIYSVSMFRLKAFNTEAIKTLFKNIIKTEEKILNNTDNHEIKKIYLAGVKITRIYHSLFFFNGWLVSFLYFIHPLFMELPTMVVGNKTIILRTLPLSTWWPIDIQKHYLTAYFWNIFDGTLGSSFVINSDLLTFSLVLFAISQLDILSYTVRNFKSSSKLTYKENNSKFIELVKNHYEIINYIDTFNEGMKYVMLFDFLQCSIQLATIILQLHMEINVPNVIFVGEFFLTMLLRLVIYYSNGHKIIYKSESLALDIWSTNWYEENEELKKMMKIFMIRAQRPLKFMIGPFGAMSLDTFIAILKTTYSYMMLFINTTH	397	6/002000	Yes, full length
TlinOR40	contig_271_1	1813454-1814958	+	MNIVKKNIQFLSFNILVLKLCLIWSEDTNKKRMLKDSALILSLMPCFLPILIDFIQQLRDGIPNLTEAVENMIALSCIMAMIYMVICFLQNRNTIFKLMIRMNTFKKYMCETELKKIDEKANFSSKMFMFYGILGNVVYMLMPQLSVKKCHRTEKMIEDGIPCGLIVRGSLPFKFDYFPVLQLVFIDQLYTCTVVSIVVIVFTMLLCGLLMHILNQLKNLRGLIQNLGESPKWNDFVYIIQYHIEIIDYTKAAAEAFSSMLLFYITLTSVVLSVLCFEIIMVDEFEDSLRFSFHLVGWLIILLSICYYGQLVIDESCEVAYDIYGLNWFHFPIDIQKMIQTIIMRSHKPLVFNASGMGILSLPAFLKVLSSAYSFFTLLLNMK	383	6/100200	Yes, full length
TlinOR41	contig_1048_1	463222-464829	-	MGTKIKIFVLHRRLLTYLMLWPRSYLNNKINIILTSIFMIIMWMVPIPVFWAMFKVYEGVYDIKVFMETLIAVCNLMGYGAATVIFIRDRIAIEKLFNDINNFLKFCPYSLIKETDNTCKRYTKYLMIYVTSGLIANLTFPLITINRCKEERGFILLKNDPCGLGSRNYFPFDTSDPKIFWILYILESLCICHICSVFAVAVSVTIGLLSHTRALLKYCANKFSEIDYTKSENVIKEAFITNVKFHQEIIEYTMRIFSMFSAFVGVYVMVNSFAVAIIGFQIVQNDSEDRFRFILLLLGWAMLLFLVCLYVQSVQDESLTIADAIYNSNWNDRLFDTSLRKSIIIVMIRSQRALSLKIPCFGVVSLAQFLAVMKTAYSVFTLLLTATDDNDNK	393	7/0111200	Yes, full length
TlinOR42	contig_1048_1	1790939-1792487	+	MDQKIKSQSAILKLHTKLLRYLLVWPQTYLTDRQNYYFTHTLFYFSFCCAIPVASAAIYQFSVGIEDAKVLIEALIGNGDIFGYSIAYHCFLMNQKKIQKLMIDFGEFEKFCGPQIIKNTEEKMAKYTKIILSYVTGAVILNYVWQMLSLQSCITQRGSEFYIKHDPCGFPVRNMYPFDANGKYFWIFYPIEAVYAYHITCFFSLATTTIMGFLMHISSQLNFCAYQFERIFDNLEDLEMSRNLKAQQFTHLIKYHQKIINYAYRVFKVFDSLIGVYIGFTSILISVLGYQMVNSKINTSDRIKYFMLLIGWSLLIFMICYYGQKVQDDALKIGQSIFKSEWYKYGVAVRIKYNLIFTIARTQKPLLFKSRFLGSISLLQFMRVMKWAYSGLTLLIAVT…	403	5/01200	Yes, full length
TlinOR43	contig_1048_1	1792694-1794449	-	MNFPEAASANNKNNYQILHFHTNILKYLIIWPNKITVNLQKRLYIMYGCFFLSLFCAVPICSAAIYQFYVKIEDIHILIESLIGVHDIIGNTATYLCFLKNQQKIQEIINEIKIFVKYCGEEAIKKTDAEINKYTKYLVSYVSLAVIVSLIWPMLTINDCINSRGSEFYLKHDPCGMPTQNMFPFDASQGKLFWIFFIIESFYCYHTCCFFTLATTVVVGFLKHIIDQLRCCSRKFEEIFNSDQNLDERFKNVVKYHQEILNYAERVFNVFSVMVIVYVGVTSFALAIIGYQISSPKTNSQDRIRYGMLLIGWTLLFYSICFYGQLVRDESVKIGDSLYNSKWCEKKLSLKLRNNILIVTARTRKNLDFQVRLLGGISLVMFVAVVKRAYQVFALLVKLN	400	7/0111200	Yes, full length
TlinOR44	contig_1190_1	521573-523069	+	MLQPKQIICCKVSIKYLRWCKIFPENGMENSFKYLSIITFLLGTIYSLLFFVLCYIINGARANFKIEQLKFGIVCAVSLCGIIWIVSFCVKNRHLLLSLLEALNDLETFGKPNSYEKFTSNMNFWSKIHAAYLGSGILIYFCIFAPMHRQSCIELNSTTQNNSEICNLILPIYIPFVGYQILLEKGLIVIYLIDFIEFSIIAISYILCATILWLNVEIVEYICLRIQHFKETMLAALKERNKIHIRQALNYHNEIMRMGSLADRFFGTELFLHVVFTGAILGVSAFFIIDTGNTETVLIFVGWLNAIIMGCSASQRLTNESLTIPDLLHKVDWYNFDNHLKKDIAFFLLRSQKPMHIKAGNVLMTNALIIQILRTAYSYVTFLSSINKH	389	5/12000	Yes, full length
TlinOR45	contig_2667_1	382517-384062	+	MYTPRKNESFYIALNYLNFFHYYPIRDKSKDYFKMHRLFLRIFLRFFTSFSLISSILHMVISLRNGNSYLGLTKDFSAITLNAQCMYICLSFEFFKKEFSALFNEIQNITLFGAPPNISKSIKTCNFWTLLFIIYGNIGVFGTLLNEAFLQSALCRKKLEGKNSHEYCGVLNPIWWPEIHANPNILLFLRILQALSIFGYIVPAGVMFCLIWEESYLITSKINDLKIKFLNAFNAETAKERRELLGFCIRYHQNILEILQKYNTLWKKVAGQTGFVAAFPITFLLADILKTRYVDSVSTLMSLIGFTALVFLLCHSSQIIYDETLSIQEALYNSKWYEYLEESKDLLIIFMRFRKPGIIQAFLLGNYNYILFLGILKSCYSYISLLINTSN	391	6/111000	Yes, full length
TlinOR46FIX	contig_1252_1	9059-15417	-	MLKFLGKKGVKFDHPLPLMNFIAMNVSPFLKKHQKFTIIMLILSIFSLIVHLVFIAIFSENLYISAKFLFSPLYFMFTSICWFSFVFLWDFTEFYAQVEENLWSVEKCSKKNKQNIFRNGRTADIETFFAVFLFFIAIIYIVISGNSQNVDLIQVSIKNNYFWLNFLYFYFFVIPYQIFHFPIFYVGFCSHNYSFWIQNVQLALLADYMEINMENSSGIDANKKLGIIIKRHVNLLKIRKLRDKYMSAELTFLLFGIFGGLVGTMFTANLAITKLFFTTLVTASLGIVIEMTCKAGQSHEDSVDLVRTAALNLPWYNWDIKDQKSLILLIHNTNEARPYKFLSVHHINKSILVKFAYTVYSYTSVLVATLNNIK	374	4/1000	Yes, partial	Sequencing-induced indels corrected using illumina reads
TlinOR47	contig_251_1	1427614-1428984	-	MFKFLKTKWVNLNNPLLFMRFMVITVLSRIKKSRIFSIGMLIFSFFLLILHGIFIVLLSENFSTAAKFSFIPIYLIYTFVGWIFQVFSMDYTEFCAIIEETSWSLKKCTFKTRNEIFLTGFIEEAKYFIGFIIFCIAIFFIAFYGKIENIDILNFYIKHHNYSNWSHIYQAIVVTYAFLNIPILTGIPCIFYYTLWIQQFQAVLLADYVGKNLKNASGTEIETKLKIVIQRHVELLNFRKLHNKYLSIRLCSLILGLYGGIAVICFFSNIAIKNQVIFSLLCILVSLVHVEMICSAAQGFEDASELIRITTLNLPWYKWDLKEQKSILLLVQNTSQIEHFKFFNSAINKEFLIAYLYKIYSFATVLISTLK	371	4/1000	Yes, full length
TlinOR48	contig_934_1	27541-28888	+	MFKFFGGIANSVTYFNYSSLLFMKNIAKVLSFLKMYKKFSLTILIFSVLAFISNVTFLIMYSDTYITVAKYFYTPLYLLLAIINWTFIVLIDSQEFSENMEQISWPIEDCSNKMRKRIFLTGAVADAKIILSMVIFFAALINLIFFGNIENIDFVLFQLKFNYPNLSFIYLTLYSAHVFVGIVLSSFVNFSAFLYTSYSQHFEAALLADYIERNLKISSGTETKRKLKIVIEKHVELVNLRKLQKKCLSLKLYTLLYALYGGFAFIYFVTNVALKNCRVFASLLTLTFALVLEMLCSAVQCLDDSSNLIRTAALELPWYTWEVKEQKALLLLILNTNHIEYLKFLGTPINKAFLIKFASKVYSFGTVVIALMKPAGI	377	4/1000	Yes, full length
TlinOR49	scaffold_4405_1	387595-389119	-	MQDNPLTLMIIPLQYFLGIPNKIKILIIGVNFIGALIQSFAMLLNFNRTYFVSHAWEPTFNILGMCYMGLFLYGTDIIQTLENFTEIFCWNIHSMGKKICDEIKRDAKWKNAIFICYLSFVILVGFIAGIFCRKFLEENYLMLKILMRYANCDSRIIMFFLLFISVISSLNICSVFIYSYYTFHLVYQIRLFEGYIKCIAETKESNQLKIKKLLILVVQRHMQLKKWGLYMRQHGQSLIALYIISGGLSSIGNSMALIFVKESRLLLSLMVILIIGFIRLFAHYGQQFENAFSDLYSTTLLSFKWYEWNVENRKMYLFIIRNMQHPVRFEIHKLVSINYENELQLWRTIYSIISVIISLARDYI	364	6/102000	Yes, full length
TlinOR50FIX	contig_2268_1	3669-5602	+	MEVVSWSQLDHIKYLDKEDLLDSLEMYLKLPSFKYLRQLFQIIFSTCVLAFIWEIVLFLENFNVRTFIQYAPLLFISLHVTGTLGVYIRISDIISPQIRFFKENVFWSLNMANVVTKKKILRECFQVKCLYAGQLFVIFLLVVFNVYIWEKDFVNYCIVSKQLAKMFPDHVALLHIVLAPILILAFFPMISGQWYSHYFLINMKFQVYMLMDYFPLIENTSVNLICDQNYQEKVMKFLVFLVKRQQSFLETMDHVKAISDPMAIYIIFSFLTSLYSISSLYSDVLNGCAAVVSIICYFLVASTSTHMCQLYQNTMNELLEKISNLDWYNWDIKQRRIYLIHHLYCLNNLDKFPIPSYVECNYNAFKQFIKFFYTVANFYRALH	383	7/1012000	Yes, full length	Sequencing-induced indel corrected using illumina reads
TlinOR51	contig_470_1	68793-70546	-	MEKLWSQTDNQKYLGGGNLIPGVELWLKLPSYKYMGGLIKAYIYLLIILLIWQIWLLYESFTTKIFIQYAPLILIWTYATVALGVYIGVCNIIFPHMDYLKKHILWCLEMANPLTNENILRETFYVRCLFAAHNFTLFLVVICYIYNWEKDYVNFCILSKKLEEISPNHAALIHKICAPLICLTFFPMASCFWYPFYCVFIMKFQVYMLMDYFQLVENNSVLSITDANYQGKVKKFLTFIAKRQQVLIECLGILGRTSGLIATYIMVSFLASLYSIFALYSNIYGYYIDGLPLFAYFFIVITVTNACQQYQNTMLDLLEQIRNLNWYNWNNDLRKMYLIIYIYSSANIEHLPLPSYVDCNYEVLKKCIKFFYSVTNFYHAMQ	382	7/1012000	Yes, partial
TlinOR52	contig_1711_1	18720-23320	-	MEKLWSQTYNIKYLGGRNFIPGIELWLKLPSYKYIGGLIKVYLYLLIFLLIWQIWLLYESFTTKIFMQYAPLILVWTYTTVAFGVYIGESNIIFPHIDYLKKHVLWSLEMANPLTKKKILRETFYVKCLFASHNFIIFLVVISNIYNWEINSVNVSLISKKLVEISPDYAAIIHKICAPLLCLIFLPTASCFWYPLYFLFIGKFQIYMLMDYFQMIENNSVLSITDANYQVKVKKFLRFFIKRHQTLIECLEIFGRSSGLNATYIMCSFLASLYTVFACYSNIYGYYIDGLQLFAYFFIVITVTNACQHYQNTMLDLLEQIRNLNWYNWDNDLRKIYLIIYIYSSAKIEHLPLPSYVDCNYEALKKCIKFFYSVTNFYRALQ	382	7/1012000	No
TlinOR53	contig_271_1	1701291-1704717	+	MEKLWSQMDNEKFLGDESFVSGLEPPLKLPTYKYFGGFIRAYLYLYILMLIWQIWLLYESFTTQIFIQYAPMTLIWTYGTVTIGVYIGVCNIVFPHMDYLKKHVLWSLEMASPLTKKKILRETFYVKCLFVFHHFCIILAGAVVAYTWLTDSDNAGSILSKKLVEVFPDYAGLILKICAPFLLLSVFPLASAFWYPLYLLYLIKFQVYMLMDYFQLMVENNSVLPIKVANYQVKVKKFLIFFIKRHQAVLECLQIFGRTSRLLTTYIMFSFVASLYALFLLYSNKEGYYIDGLPLFAYIFVISTTANACQHYQNTMLDLLEQIRGLPWYNWNYDLRKMYLMIYTYSSANIENIPLPSFVDCNYEAIKKGLKFIYTVTNCFRSMQQK	386	7/1012000	Yes, full length
TlinOR54	contig_1521_1	43433-45828	-	MEKLWSQMDNERYLGDESFISGLEVWFKLPTYKYIGGFIKAYLYFAILMLIWQFWLLYESFNMKLFIEYAPLILLWTYITVTVGIYIGVCNKIFPYMDYLKKHILWSLEMANPLTKKKILREAFYVKCLFAFDNFLVFLAVVVMIYQGGIDSINVPTKKLVEVFPNYASLIHKMCAPLIFLTFFPMASSFWYPLYLLYVIKFQVYMLMDYFPLVENNSVLSIKDANYQGKVKKWLIFYIKRHQAIIECIQIIKCTSGLIAIFILSSFLASLGSLFAFYSHKNGYYIDGLPICAYIFIIITNANACQHYQNTMLDLLEQIRDLPWYNWNNEMRKMYLIIYTYSSARIENIPLPSFVDCNYQLLKKGLKFIYTVTNCYRTMGQK	382	7/1012000	Yes, partial
TlinOR55NTE	contig_1541_1	24652-26074	-	ATVTLGVYIGVCIRIFPRMAYLNKHVLWSLEMANPLTKKKILRETFHVKCLFALHNLGAFLAALVVIYHWGIDSVNVSLLSKKLVEVFPDYASLIQKMCAPLIFLSCFPMASCFWYPLYLLYVIKFQVYMLMDYFPLVENNSELSIKDANYQGKVKKWLIFYIKRHQAIIECLQIFGRISGLFATFIIFSFLASIFSLFTVYSYKGGNYIDGIPLFAYVFTTITASNACQHYQNTMLDLLEQIRDLPWYNWNNEMRIMYLIIYTYSSARIENIPLPSFVDCNYEVLKKGLKFIYTVTNCYRTMQQK	306	5/12000	No	Missing two N-terminal exons
TlinOR56	contig_2236_1	15039-16840	+	MEKLWSQMDNEKYLGDESFISGLEVWFKLPTYKYIGVFIKAYLYFEILTLIWQIWLLYEYYECFTTKILIQYVPLMLGCIYATVALGVYIGICNRIFPHMDYLKKHVLWSLEMANPLTKKKILRETFHVKCLFALHNLSTFLAALVALYHWGIDSVNVSLLSKKLVEVFPDYASLIQKMCAPMVILSVFPIASCFWYPLYLLYVIKFQVYMLMDYFPLVENNSMLSTKDKNYQGKVKKWLIFYIKRHQAIIECLQICGRTSGLIATFIIFSFLASIFSLFTVYSHKGGYYIDDIPLFAYVFTIITTSNACQHYQNTMLDLLEQIRDLPWYNWNNEMRKMYLIIYTYSSARIENIPLPSFVDCNYEVLKKAGKFIYTVTNYYRTMQQK	387	7/1012000	No
TlinOR57	contig_21_1	7300-9058	-	MEKLWSQMDNEKYLGDESFISGLEVWFKLPTYKYIGVFIKAYLYIYILMFIWQIWPLYEYYECFTTKILIQYVPLMLAWIYVTVALGVYIGICNRIFPHMDYLKKHVLWSLEMANPQTKKKILRETFHVKCLFALHNLSAFLAVLVAVYHWGIDSVNVSLLSKKLVEVFPDYASLIQKMCAPLIILSFFPITSCFWYPLYLLYVIKFQVYMLMDYFPLVENNSMLSIKDKNYQGKVKKWLIFYIKRHQAIIECLQIFGRISGLFATFIIFSFLPSLYSLLTVYSHKGGYYIDDIPLFAYVFTIITTSNACQHYQNTMLDLLEQIRDLPWYNWNNEMRKMYLIIYTYSSARIENIPLPSFVDCNYEVLKKAGKFIYTVTNCYRTMQQK	387	7/1012000	No
TlinOR58FIX	contig_21_1	18781-20586	+	MEKLWSQMDNEKYLGDESFISGLEVWFKLPTYKYIGVFIKAYLYIYILMFIWQIWLLYEYYECFTTKILIQYVPLMLVCIYVTVALGVYIGICNRIFPHMDYLKKHVLWSLEMANPQTKKKILRETFHVKCLFALQNLSAFLAVLVAVYHWGIDSVNVSLLSKKLVEVFPDYASLIQKMCAPLIILSFFPIASCFWYPFYLLYVIKFQVYMLMDYFPLVENNSMLSIKDKNYQGKVKKWLIFYIKRHQAIIECLQIFGRISGLFATFIIFSFLHSLYSLLTVYSHKGGYYIDDIPLFAYVFTIITTSNACQHYQNTMLDLLEQIRDLPWYNWNNEMRKMYLIIYTYSSARIENIPLPSFVDCNYEVLKKAGKFIYTVTNYYRTMQQK	387	7/1012000	No	Sequencing-induced indel corrected using illumina reads
TlinOR59	contig_21_1	33510-35311	-	MEKLWSQMDNEKYLGDESFISGLEVWFKLPTYKYIGVFIKAYLYIYILTLIWQIWLLYEYYECFTTKILIQYVPLMLVCIYATVTLGVYIGICNRIFPHMDYLKKHVLWSLEMANPQTKKKILRETFHVKCLFALQNLSAFLAVLVAVYHWGIDSVNVSLLSKKLVEVFPDYASLIQKMCAPLIILSVFPIASCFWYPFYLLYVIKFQVYMLMDYFPLVENNSMLSIKDKNYHGKVKKWLIFYIKRHQAIIECLQIFGRISGLFATFIIFSFLHSLYSLLTVYSHKGGYYIDDIPLFAYVFTIITTSNACQHYQNTMLDLLEQIRDLPWYNWNNEMRKMYLIIYTYSSARIENIPLPSFVDCNYEVLKKAGKFIYTVTNCYRTMQQK	387	7/1012000	No
TlinOR60	contig_5606_1	9541-17384	+	MEKLWSQIDNVTFLGDKNLIPDVELWLKLPSYKYIGRFIKAYLYVLIILLIWQIWLMYETFTIKLFIQYAPLILIWTFTTVTVGVYIGESNVNFAHQDYLKKHVMWNLEMSNPLTKKKILREAFNVRCLFASHNFILFLIVVFNIYNWEIDSVNVSLLSKKLMEVAPDYAALINKMCAPFLCLTFLPMASCFWYPLYTLFLAKFQVYILMDYFPLMMVENNSVLKITHDPNYQVKVKKFLRFFIKRHQTLLECLEIFGRTSGLIATYIMFSFLASLYSIFAFYSNIHGYFFDGLPLFAYFFIAITVTNACQHYQNTMLDLLEQIRDLPWYNWNNDLRKMYLIIYIYSSANIEHLPLPSYVDCNYEVLKKCLKFFYNVTNFFRAMK	385	7/1012000	Yes, partial
TlinOR61	contig_1192_1	182115-183751	+	MKKLWSQIDNVKYLDDDNLIPGVELWLKFPSYKYIGGFIKAYLYVLIFLLVWQIWLMYESFTMKLFIQYAPLLLSWIFGAVAVGVYIGVSNIMFPHMDYLKKHVLWNLEMCNPPTKKKILKETLYVRCLFASHNISLFFVVVCYIYNWEIDAVNLSLLSKKLVELSPNYAVLIHRMFMPIILLIFLPLASCFWYPFYGLFLMKFQIYMLMDYFQLVENNSLLAITDRTYQVKVKKFLKFFTKRHQTHTKCIEFLGRASGLIATYIMFSFLASLYSMFALYSHKYGYFIDGLPLFAYILMVITGANACQHYQNTMLDLLEHIRNLPWYNWNNDLRKMYLIIYIYSSANIEHLPLPSYVDCNYEVLKKCLKFFYSATNFYRASKIN	384	7/1012000	Yes, partial
TlinOR62FIX	contig_251_1	1792069-1793645	+	MLPRGHLIQMVHKFIMIFPHIRFISIFEVVLAVLTMIQQTVYLIIYFKDIHLITFFTFYLLQFFALNIEIICLIASNYAFKQFDKYNDILVVDINAAKKYSKEKIAQFSKFVRNIFLGIVFSTTLSVLMFSYFFYTSEEVMVYSGLPENSSIRTIGKYFVAINIWSIIIPGILSQVFYNYILFHIGVQNILLTDYVNSFDEEFAKKMKKSPSNNKLLEKYTANFLKTIIEEHLKIKEIYNDFLKSNKELFHLYYYLNGFILSIVSLLVVIDKTFHFTMGIGLLIIFSTYVYSTCEMTNYFDETYTDLAMSIFNLKWYNWDLKSQKTYLISYGHFTEGLKINVYGFFTVSRELIKSMSRTTYTIANSLHTLRKN	373	7/1012000	Yes, partial (8 amino acids missing)	Sequencing-induced indel corrected using illumina reads
TlinOR63FIX	contig_4920_1	6064-9055	-	MYCEKSRGHLIPNVHKFIMIFPHIRFITIFEIIWLMLIIFHLTVRFVINFKKMSFAGFLTFFILHIFTLNIQIICLMFSNFAFKKFDEYQAVLTVDVKKTKEYTKKKVMQFSNVVEKVFIGLVISTTINSFMYSYYVYTNRNAQYYIFPDNSIILIIGRYLLSLNVFTIIIPGILGPIYFIYGLFHIGVQNLLLADFADSFDENFEAIKATGPQNYRLEKAVTKFLNTIIQKHLNIKGYHNDIYKSKELVYLFYVLNGFLLSITALLVVINDTFNLFMGMGLLMLFLTYVYGCCEVAHYFHNSYADLAMSIYNLKWYNWDLKSQKTYLTLYGHFSEGLTLSAYGFFCIDRELMKRMCRGTYTFASCLYTLRNN	373	7/1012000	Yes, partial	Sequencing-induced indel corrected using illumina reads
TlinOR64	contig_4920_1	61913-63477	-	MYCGNSRGHLIPNVQKFIMIYPHIRFISIFEVIYSILILFHLTVRFVINFDKMSVATFLTFFILQFFTLNMHVICLIFSNFAFKKFDEYQDILSVNIKEAKEYTKQNIKQFSNVVEKIIITLALSTTMSLFIVSYYYYTNMDAQYYMFPDNLIIHIIGRYFLSLNCFGSIISGILAPTYFIYGLFHIGVQNLLLADFADSFDENFEAIKATGSQNYRLEIAVTNFLNTIIQKHLNIKGYHDDIYKSKELVYLFYVLNGFLLSITSLLMVINHTFNFMMGMGLLLVFFTYVYGCCEVAHYFQDTYDDLALSIYNLKWYYWDLKSQKTYLTLYGHFSEGLKLSAYGFFCIDRELMKKMCRGTYTFANCLYTLRNK	373	7/1012000	No
TlinOR65	contig_4920_1	65052-66633	-	MYNENSRGHLIPNVHKFIMIFPHIRFISIFEVIYTILLIFHLTVRFVIYFKKMNVATFSTFFLFLIFTLNMHVICLIFSNFAFKKFDEYQDILRVNIKETKEYTKQNIKQFANVAENILITLAFSTTMSLFIVSYYYYTNVDAHYYLLPDNLIIHVICRYCLSLSCFGSIIPGILAPTYFIYGLFHIGVQNLLLADFADSFDENFEAIKATGPQNYRLEKAVTNFLNTIIHKHLNIKGYHNDIYKSKELVYLFYVLNGFLLSIASLLVVINHTFKFMMMGLGLLLVFFTYVYGCCEVAHYFQDTYDDLALSIYNLKWYNWDLKSQKTYLTLYGHFSEGLKLRAYGFFCIDRELMKRMCRGTYTFANCLYTLRNNFKKFY	379	7/1012000	Yes, partial
TlinOR66NTE	contig_5439_1	22810-25486	+	XLFLNTIYKWIYLASRLRYLHFVFSILTVIYTLMQLIYFLSNFADLGILKYASSNLIMVSTCAGNLAYFLTINAIEQYIKKCPKCFAINAKILRDFSTKKIIKADTKKMNVIALALFFLIIVNIVLKIYYFHLDNDKRVLGLLMIHDYFPKESLTAIISQISNDIISFYLTAVSMITIMLGYIYVIFHIKLQDILLYNFVENCKARLETRYQNAKYVTKCLKGIAQKHIEGNRIKTELLKKTAFLLLLSNILIVAIGGAVIFNTFLRSLTDLKVFKKRIFFFWFFLFSEKTMHFHGKKNCGFIDVTAFSEMNWYYWNVQNQKKYLLILMNFRKGPTVNVSRLFDINREHTKRLFKTLYTIVSFVRTQT	368	6/012000	Yes, partial	Missing first exon
TlinGR1	contig_5364_1	37181-39547	-	MQSTHFLTPYPPNAEGNHNKDISRRKSDNIRIVTPVSHRPEHEPDSELLEKMHKYDNFYHTTKSLLVLFQIMGVMPIERLKGKTIFRWFSLTTCWAYLIYLLETAFVSIIFKERLILILKPGKRFDEYIYGVIFLSILVPHFLLPLGAWRNGNEVAKFKNMWTKFQLKYYKMTGATIIFRHLTFITYFLCIFSWVVGILIMLAQFYLQPDMLLWHTFAYYHILAMLNCLCSLWYINCTAKGRVAVWIADSLQMALQTRGSAKKIADYRELWVDLSHMMQQLGTAYSGMYALYCLLVLLTTIVATYGCLTEILDHGLSFKEAGLFLIAFYCVTLLCIICNEAHAASRKMGPEFRERLLAVNISAVDQRTVDEVHMFLTAIDKNPPIMNLNGYANINRKLI…	443	5/20120	Yes, partial
TlinGR2	contig_4915_1	693435-695395	-	MEMKDLADLYGEELNAKSILKLRSSPRAQEIRKRSTLDENDGYIIDEHDLFYRDHKLLLIIFKWMGVMPVERGEVGKITFSWTSKPMFYAYAFYVITSIIVVLVGYERVDILFNKSKKFDEYIYAIIFIVFLIPHFLIPFVGWSVAHQVCDYKNSWARFQLNYFKITGRDLEFPYLSTLIGTMSLGCLFLAVSFLLSLSTLLDGFALHHTIGYLHIITMINMNCALWYINCRAIGNASTAVAESFKKDIENYCVAYIIKHYRVLWLELSEILQKLGNAYARTYSTYSLLMMTNIIISVYGFTSEVVDHGVKFTFKEMGLLVDAVYCLTLLYIFCDCSHKASANIAERVQWTLMEINLNQVDHDTIKEIQIFLKAIHLNPPKVSLQGYTVVNRELISSVI…	421	7/0110000	Yes, full length
TlinGR3	contig_1190_1	3080305-3081997	-	MYNSSSGTTSQVPEIITVMDTDFQSINLNNENPSILFYPNNNRNNNNTITKVVPAPPPQYSHQNNNFLEIYDEFSNNNIEIKTSRIFNSIKPIFLTLRILGIFPISQQQIKNNDGQSFQVSIKWIIYSLLIFLSVAGFLGYLKYEKISVSRNAEGRFEEAVIDYLFTVYLIPIVINLISIYEAKKQANVLTQMISFERIYSQLFRRRFSIDLGGKPMVLSLVLVILGAGVMMITHFTMANVVIYLVIPYCYINIITYILGGAWYVYCDLIGEIASVLVEEFQIALKNIEYTNKVADYRSLWMILSKIIRNVGNAFGYQLTFLCLYLFFVITLTIYGLLSQIQEGMDVKDVGLTITGFSAIFMLYFICDKAHYASTCVRSYFQKKILLVELSFMNEAAQQ…	472	4/0000	Yes, full length
TlinGR4	contig_1190_1	1501470-1503173	-	MRVLRKINSEISLTTFEETKMENNNSFMLYRKRSFYNDIKFVLVLAQFFGVMPLSEIGSTIQEVKFNFISLQFFYAIIHFLCVFATGIASIIKLAVFGFLIDETSITSFYIFNSFASIHFMYLATKWNKILKEYSSVEHSMKNYGCRKNVRKLNIWTAVFFMFFGLTEHILFILANLNRSVKCLNFELCPVEIYFGCAFPYWFSLINYSHWAGILVEFTNFISTFTWNFTDLFIILISISLREKFNQIAYKIKRTKNPPFSFWKEVREDYYKVSNLTKEVDIQIAGLVLISFLNNIFFLCIQLYNSLKKREAFIDSIYFFYSFGYIVLRVVAVSLYSATLNEAARRPLIYLYSLPSENYTIDVSRLITQINYLPNGITGHGFFLITKNFLLQAAATIVT…	429	6/110020	Yes, full length
TlinGR5	contig_184_1	454230-455927	+	MFSQTLQKRSTIISVFFSNLIAKMKDLSKNVRRDFEMVVPKKFYDYFRHIFYINSIIGLFPISVKETNDFYHLKWSWLRVFIGNFFVLLYAVFTLTGLILSYQIEEVYNVRVSSLASLMSTLAEIGSTLFTWLITQLSVSLLYKQFWIYLLYLKKFDEIMGLIEPTRKIPFLIITVFSFTFTCLGMDIYMWAKIVVPVVGTFTFTWKLVPFYFAYFFSMIMELNFWITVYGITIRLKKLNNLVISYLNFSNNTYFITENNIKIVNNILKVNNGRRKNLLKCNMLTSSTVKSFIFAYDHISQANNALSKFYGLSMIVVLINVISCLVITPYILYQQILNSKEHDFLFTQSYWMLCHILRLLLLIEPCHNKQKAGINFQRSVTRLLGLESHEEVHKQIKVL…	444	6/110000	Yes, full length
TlinGR6	contig_5364_1	101449-102915	-	MTSFKMAINYVKFFRIFCIFPIQFNDKLKHYEKQPLKWAYLINLIILFSVHIMTIFALIRNFPEEKINLGLRLIQQLASLSVIGTCYFMRGTLVKTINLFAKIDDSLIENGVVINYKFILYFVFSKHLIIGICIISANLICNTNALAESSCTVYTVEHFLSFEILTEVSTALFLFFLLSEKIFQILNRSIINLILCDKTSNKNNKISRKNKTSQEILKLISELHFNTVNMTNMACKTYSSQLLIIIFGFTLIRSVANIYQLVNNDDGNYNMVKVYVDFFWLLPKLIDILITFLIATKVETTSNKSAKIANVINCKGNAMLEAEKNMFLLQTLHQRISLNVGNVYSLNNSTYLELGGSAVTYIILLQGLGN	370	6/121000	Yes, partial (3 amino acids missing)
TlinGR7FIX	contig_184_1	20934-22014	+	MFNRVINFLLFIFGLIFLIIPPTFFKNRAFRIIFKLFICSVPIYCALNFHKNIEIWKTENFLTRFLESTSITAYNIVNILIDYKLIRESDNLYDLLNAINKNYLTHSVKKIILSLVGIAFSATLYFSLQLDYAIYNFYNLNRTILVNLLIFFILWEIRLSLKELNNFIINLRNLTQLVKIKKQHYKLCNLTDDFNQIFGSFIAISVGICISEFCHLTVEFFFSNDDENIKDELIAHFLILNLIIIVFILVPLEGEKLKNQSEETINLCYKKIHQLETDHEINLKNELSVFIQQLKQRRPQINAAGFFPVDHSLLLFIFTNFISYLIIVYQFLTMKNND	338	1/0	Yes, full length	Sequencing-induced indel corrected using illumina reads
TlinGR8FIX	contig_3985_1	49036-50094	-	MNRIKFIYLLNSSSKSVCYKTGFFLFQFIYSIILIKLCFNKSINISTRVKIGFITNILVNLILTKNVYFFKSELLLASSSKKITIKSFLIKFFVIFWLIHSTFSLFSNIIIYFLNNNVGFFNCVTFLSFDYMQNRLYLCVIIFSNEIYELNVEFNSMNKNLEKIWNTVEELEKIRKKNHELLNGLQNLCHQSGSTFAFYVLFIIVRLLNGFIDIILTSDKNSISTFHIIIHLTALIHFLLQLFILANYGENLKKSTIKTMEISLKMLILRENEKLFDCYHYKEILLENSQRETSLSALGLFKIDFTIILFILTNISNNLVALCQILTSTTSST	333	1/0	Yes, partial	Sequencing-induced indels corrected using illumina reads
TlinGR9	contig_3985_1	45027-46190	-	MSTKLYANLIKITKIIFGLYPPSIINNFIYKFYFYFFINFINLIGTIGTIYFFYLTHEPIIKILFISIIVSYLLTLNFYTNYLLINKKIQKVSFRGKKIAVFYIVMTIKFLNNINSILLENNLLLFNSLIVIEIMHYRIALFMGYIYIILIDAKEINKKINKKLNQSNPLELIKIFHKNLSTLLDKFKKSYDHVNIFIVSFIFFAIIDYLVSILKIIEEIKLANFTFTSTYIFWILTLWLQLSLLAKAGEDFYGETRTTIDICYKNIQNFRKILILQEKTEICEEFQLIAHEMFHRTAKLNAAGFLNIDRTLLIFVVSNVCNYLIVIYQFIYAKDENPSEC	341	1/0	Yes, partial
TlinGR10	contig_3985_1	46375-47469	-	MLTKIYGNMRKYSRFIFGIHPPQDLKNNRIYKIHFYFIIHFIITISAIQTIYFYFFQNTEPIITKLLIFINVLYLLMLNFYTTYLLINNKVQQKLSMTGHKTAGSIFYVFMNLKLLNNLSYVFSLNIFFTIPIIGLEIMHYRICLFMGYTYVILADAKEMNKIINKKLNQPNRLELIQFYHKNLSTLLDKFRKSSKNINIHIAHFIFYAIIEYLYSIIQIIFAFKLSNFQFIFFHVFYILTIWFLLLLLANVGNEFYAETRNTINICYGAPQDHRKILILQERTKILEEFENIAHEIFHRTSKLNAAGFLDVDGTLFIFIISNVCTYLIAIYQLISAKKTTPNNC	345	1/0	Yes, partial
TlinGR11	contig_1190_1	1697471-1698636	-	MTKWSLSIVLFIHRHGVNFLIFISTLMAIFPLNIYKLKSVKIIYKTYILICTSAILFAYYFPFYDYKELPYFEFKLLNFIKTSCECSFTSVISFIVLQKTGKFVKIFKSLGTLKRKIHTTAQPYSVTKKILFIWIMVFLIEKPNLLYQLEFGSKLNLVYYVIFFRYELILMVLFLFIYEIKFQYNILHNKFENAKNCLELYVAKAFQKELFNNIEVINELFGPVYVAGIFSCASLMLYDVPHVLLDTTINHQYFIYSLFEIFFLTVHMIVVIVISNNMIEDVKKSIKICHGKALEFIGTREETEFYQIAEYVYKKNIKFHACGLFDINNSTFVGVICTILTYITIFIQFRMARNPGFIKA	360	1/0	Yes, partial
TlinGR12	contig_1190_1	1698984-1700061	-	MSSIINFSIMGALMVLVILPRNSIVNKNLRRGYSIFAFLSTFLWILMVIFKMYINIETITVISLAKFTVIVVPSTLGICTIVITYTVFENTSRTDEYLEFLKNLRERSNYVTRIVFAIILIFVVIRFYGAILLLKDWQIVFLVNFMNLRNLVAVQYLNTRVWALLKSCKSFNYTLKNLKYMEQIADIQQKQEKIFKELNEINLIFGRQILWTIITGVTFFLGSLNVLIISFKSSHDVEFTLIATVGDFIFCLLYIKDIITLSNGLSTERTTTIDLCYYLYHRTNLNKKIFLGIAHKTFQRNLKLGADGFFDLDNSTFIIIISTMCTYVTIILQLSSP	337	1/0	Yes, partial
TlinGR13	scaffold_252_1	1343081-1344391	-	MCIQVFVTYLKFLSAIFNFNQKFKRFHLCLITFFIAGLICGFSYNLNVFLVTERNLKNMLKNGTVFEILIGDLLEVFIAIISLIMIFKSNEICCIILNWKRSTYSNLMVFLFIFLSIFANVIQIFFFFLAASSNSARSDSKLFYFRNACVLIFNSVYFQILLFSYLIECEFKKINDLLKNAGRNYIAFKNGKREHEEEIKLKYLEEIKDLTNKFEYVSNILENFNHFFKYIFVLYIFSTCVHFIKAATIEASNIVKLSNSTMDHNNNELVKEQIKYNSGTNWIPTLSIPIIILNEWSHAALTALIGERLQKEGFRTSALCYTFLSKLLSMRTNDPFEKRIKEQVYFLLDQSKTRKICLHAGGFFTLNWGILGIIAHTVATYSIVIIQFIVK	391	1/0	Yes, partial
TlinGR14	contig_2_1	5166-6357	-	MFLLRIFIKVLKVYFSAYFQYPKLTCIIKHIQILFVTSGAILEIIVQTNLKKILLIHRYAEVSTIIIDFFTVVAAIISMLNSRTTCMEILQTNYLKNSNFSTNTIIYWQSFCHLASIIFHSLFFFKFVDEIIYRDLYLMYLFRTICSYYVTIVHLVYLFFGSLLINHVEDINNALIELDVIYYNTINSESINTTIAFIEFESIKTLKKLISRLTWIIKMIENFNKSFQYFILFTIINITAFHLSLAIVITINIKHQHHEHPYILNIYSGLLLIIYFYNLSHAALTALIGERLQEEGYRTTTICYSFLNKFSTYPEDVFEERIKEQLLFLLEQSKSRKICLHAGGFFTLNWGIIGIIAHTVATYSIVIVQFIIK	373	1/0	Yes, partial
TlinGR15	contig_1048_1	2368167-2369346	-	MMCIQVFVLFILLKFKRKKTHFYIKMFIIMFQLIGYFFTHLRFSTTDIYLLFHIPFYIKALNTCVDTLQGITIIVGVFNLLNASENSYSIVQKNIEAKWFKSDAIFSILVFANFCSLFICITLVGSATLWQFSRLFFLKSFSSYIFFSIIFFILFLTNLLIYHFKYINELLLELKRVYLDEFNFRRPQNPVFYLTIKELNYLKKFKKFMGKYNDEVNLMENFNKCFKNFYVFMIVNIMLAILHFCILITDNFLKKSNYYGFNRFTLLMILTFFTTLLYLGHAVLTALIGERLQEEGFRTSALCYAFLSKLSIHPNELFEKRIKEQIYFLLDQSKSRKICLHAGGFFTLNWSIIGIIAHTVATYSIIIIQFIVK	373	1/0	Yes, partial
TlinGR16FIX	contig_1190_1	2778961-2780143	-	MSAEILKCDQNDPFELKLLYLSLRYKRITHFIKIFIICFYILGFIYSFIGKFYLLHNDGLIPLLANYFSDIFLFLVIIFGIGAYHNKEHFVVDLLRFIDKKKYASKRTHQKIYNRARIYLIILRFAPILPIGLQFYFLCFKIGFFYYQNFICSDLCFFIANFMICTLASLIFKIKLQFEAINDHLDDEISIINYKNINWKLKYEKLKELVNFFTDLCNLLDGFNALIKTFLVCVTICITINILYNGTILIEFGAKPRFIRGIYTGNFVYPVQIMLAITTAGQAVLLGMLGENFQNEGERTISICFNILNRYKENLMAYSFLSEIKFLLQETLSRKICIHAGGFFQLNWAILGTITSTVATYFIVIIQFLLK	371	1/0	Yes, partial	Sequencing-induced indel corrected using illumina reads
TlinGR17FIX	contig_258_1	340176-341557	+	MPKGNKIDPSDKIIHQPPNHHKMHYFYIKKIFALLGKKRIVYPLMLILLVLVLFGHVYSLLGKPKPFHHQHVCVKIMEHVGDFFLTASIIIIIFNMPKTSENFFQFFTSLYPEGNKLFGPLLAMKKNNFWRNLLICNICIGSLITLDASFFLINFGWHIYKFFIFRDVQFYFYNIVLVLILALARKLELRFAELNEILEYKTENFLKTTGSSIIRNNDHHESNNHLSFLLNSEHFYSVRTFRITHFDLCKLVKRFNDMFGRIILSTIIFSIANILAKVTFIIDFYLTPRTEDEKHTWVFYMGIICFWIIASMSQSFLFAFYGEQITKESEKTTRICFYLLNKVSFQPKNDDEKLVQDELNIFAFQSYAHKPYLSAGGFFDVNFRILGILISSITSYLMV…	411	2/10	Yes, full length	Sequencing-induced indel corrected using illumina reads
TlinGR18	contig_1165_1	92648-93971	-	MYRKRQNKSKTILMGYLLKILRIFVISENTRISGRKRQIKRLIWIVYFVLIMLVSAYCIYTKMIWVNRAACKTCQIFISIKTFTAWLLCYDYIRNAEFNATIIKSFRISYYRIVNNFKIPRSKSASSFYSSKCYGYVAKFILILYVILKLAYILGFVLINQDTKVLIFNFPDSLAVLKSTFKLSVLLIRVNFLKVRYNFIIENIQSLFEKNCLDSIVILKIKRMQKLIRYLYEYSCYINKIYGIYVFLLIIFTVSDILLNISFTIFFEETRIIQSGNLILDSSMLMTSVYVAITSIDELKCLEQKIITAAYVTRRLTDNREIRYELKFLAKYIKELTPKLTAGFFEIDKRLLSSTVSAIATYIIVIVQLNIRQENNNTNKV	381	3/120	Yes, full length
TlinGR19	contig_276_1	949780-951057	-	MLRSKDRRDFLIILILFNFGTFLGLTPYKNTTTNLILIYPIMLLIILLMLTIYSVYNRILSDFVNFNTSQIILDFIQAIAEAALLLYVIINGIIKRKNWKNFRKLIINLEKSFKWVLLNDKEKKIKDISLKKILLLLLTNHFFYLMVQIYDNCAYAKNDYLTIFIIFRFESYYIMYATIFINFICLWLKNRYNYLEENLKTINKITNNNNLWQSKEIISMQLNDFYKIYKYLYLIVEEINNLFGTFFFLMTISSVLVILNAVSYAMTTPLRDVDILITGDNMVLVIYYAVYNIQVITACDSVSKSAKKIYRINLMLQGEIKNNRELREELRILSAYIKGLTPEFSASGFWKIDQRILSALFSSIMTYLIVIIQFNMSLQQ	380	2/01	Yes, partial
TlinGR20FIX	contig_2587_1	1101459-1102802	+	MLVYSDRKVLNFLSIQGKFLFLIPTTNKKQKIYFQIFGIIISIILILIFYYLLKMRFSIIKNFPKSFLIMDMFNLLLSSIFLILFCATQNLKNLKTWNKFCYAISKLDFFFQHKDFPDMVNYWKIFQLKYLIFHLIFIFVHIMQIMDWYRNNENTLITAYFNFSITHYFTSFCVIIINEFLKFLSCRYEYLNKFLKLKFRQKILLTQNLLIKDLKLIGEINLSLYEISDLLNNFFTSHLWYILIISMFFSLHGLNFTIFLSADFRCILETLLFVTLFNINLLTICFAYEKLRKNSREIIKTCLKLQEEIILMMGNDDEELLLLKNELKNLIKLLKKIQPKIIIIGYVEINLKLISMYVSFVLTYLIIILQFNQTFL	376	3/220	No	Sequencing-induced indel corrected using illumina reads
TlinGR21	contig_1048_1	1698563-1699700	+	MKKETQLIEHLQKLSEHLKICPNFDFQQNKLRKNSITSIITSFSIILMVILLTASYFWGSSLIFMSQHLIFVKASRVAATIMIIDSIIGCFTNKKYWNKLFLAYSELPKLKETHFSKYINVYFLIYLIINISIWSFSYLTDMIILSLDPIILIICLLADTIHMIHFNSVKFVMILYFYDLKCRFNNLELIIKNLKPNKPDLGAIIRNLEMEIWKTNLISRLLTKIFGSQCLFTILYGFFIGIEFCCNQYEYPVFGVYLILYIATLAPIIACIYSGDLTNRAVNRVPYQLNKISNYFKKDTEEIQERIQDLAFRAELLLTNISAARFFKINRLLAFTLLLSIGNYFVVIVSIFSLRGRT	358	1/0	Yes, partial (3 amino acids missing)
TlinGR22	contig_111_1	2549076-2550232	-	MFCKMFFSVLEFWVILPSKNFGKVNFNSAIIFFKNVTLLLAVIISTIMLIIFNKKNVYPKERTLFISLEILRILCGISTPLAFLIHFYPTRNKWKMLIKIMDNVKQNIKLSQMEKLNHLFLFLISHFLIILIFLSNIKYRPHNRSVFNDISILSFLFEFLCAFAFQFLHFAIIGKLHEMDKILDQLYQYQLLSLTLIKKLKRIYLNVLEMGNVINKYFGFKLFLIHGNTLARTLWLSMLFIKAQNNHNNDDDGTNIEKTEAEWTQFVRFTILIFVALMPSYLIAHVSNKISKHLSMQINRCYLLESKFKFKSFEYEEIQSLWTFMMEHKLEYSAIDFFIIHPSLLLTMLAATSTYFVALVQFQ	363	1/0	Yes, full length
TlinGR23	contig_965_1	449708-450860	+	MFKLRNIYKIMLKIANFVSIAPQENHQKSGFRDFLQKTILIYGIVFISLYSCKIRYDSQTSESTRSTPLIIQFYLGEISEIIGLATMLITHKLYFKKNVWIIFYENIRLSELSNKRKMIISLLFVIITLNNVLILLGSVFFILTFNLNLAIDFLILATYTLIPNIQYYHKLIAVNFVTMVILEIRYKFIEARNELNSELLDI-KKLIIEAYRGTEALKELFSYQFLTSLLQWLIFILYSLMGIIVLIKSNEKSISQAYIIQGCLLLVYNIFLISMGPFIAVFICDMVIYEVNNLSERCEELQKNYNYNSYEYCELESIERFLKNGSIQFSAAKFIEVSRSTCFSSIQVAATYFIALLQLYK	363	1/0	Yes, full length
TlinGR24	contig_965_1	451115-452343	+	MYTRLKKNTKKLKIKCITMFELKNIFKLFLSFAKYSGIAPKENQIIINVKDFLQSTILIYGIVSISISSCIYRYRFWNIEPKGLFLFYLFETIEILGSVIMLITHKSYLQKNKWRFFYENMKLSEISIQGQNITSLLFLIFILEYLISVIEYISILLNNSTSSTSYRNIWNLISFVSPTFYQFFLLILENFLIMSILEIRFKLINARHKLNNLEEHLTVELLGKVNKLIFQAYKQIAALKELFEYQILLILFQWNIHVLIGLLNIMMLIKNEKLIFFQTTTVESVLTMGLYYIGLIFIVPCIVVAICDMVISEANKLLEKCQELEENYDNNSCEYHQLESMERFLKNGSIQFSAAKFVTIRRITILLSIESATTYFIAFLQFHRQ	385	1/0	Yes, partial
TlinGR25FIX	contig_111_1	3190541-3191740	-	MFKIFEKVTRKLILLISTFLLIAPKDGQKNGKIFYGKIILGILIHAIFVYIAITDSGTTYFNSFSKNFLVKNFLTFSALIGYFIVISTFWSYSKNDLWQQFYKKILIRKENRIHAGVTFSFWIIHIIVLIVLTIQIHGIIRSTNFLNNIEKISRIIFTFCHWVQHYYVAIITLLMVQIIEMIKRDIILMEKHFCGKATKVFNINLMKQKYVKILESVQYFNTFFGFPLIFIFGQWIIFIVCLAVSFTLILNSNNNNNSNNAVVMLGTEYSSIEIKLIALFDFIYLSIAPCIVAFNCDGVVLEAEKLLICSHESQQKFQYFSYEYQELEIFKYFITKNRIEFTGADFFKIERSTLLSVAATCTTYFIALIQFSY	373	1/0	Yes, full length (7 internal amino acids missing)	Sequencing-induced indel corrected using illumina reads
TlinGR26	contig_4502_1	422441-423657	-	MCSKKIMNFFYTEDNRDKIAHLKPLFKFSRFFNLIPNYDFDEQKIKFSIPFKLLGISVILVECVLLWISIPYYFGYYYDFSNKSNLFMALCSALVQIFFVVFINLKTWLNNDQWEEFLASLFEIEYGYLKVPKTENSVKLLILFNRIILLSICSIPLATLFICDMYYYGSDMVEMLIPIMISWIYFIHHFLFIFLCCTIITFYKRILNNLESVIATSNNNYPIQCLELIFKSRHVYFLCKNSIDKFNKLFGHQILIIIIISYYDCLTFAYFQYNEEKPTIDSQYMLWSIIYFVLLVLIVLFILTFCCDLVNRSDDRLLVECINLQNLYHRSSDEYKELEAFINVIISRKIKFHALNFVELNRTITFTLLCDVTTFFIALIQFH	383	1/0	Yes, full length
TlinGR27PSE	contig_111_1	328869-329735	-	CYFSLAFMLFFNLFGAMPFYHFNSREHYYIKKFYLWFKANVWIIY*FSVELFEKLLNLESVDKLNSYGKKLQKKNSFILISYKIFKVRLMSLRMFYSDRAVMV**EEII*ICYKIQMN*SVCLRNRIKIEKIFFTCDK*FENHKFSAMRIL*N*SLNNVRTYWGTIATYFVAIIQFFIKATREKIKYSVPMGT*	193	N/A	No	Missing splice sites, parts of exons missing and several internal stop codons
TlinGR28	contig_251_1	4047361-4048940	+	MMFQYSRKTLLSLQPLCYFATLFGAMPLYHFKSRKLLYRNFYLGYLSLLLIIILSAEIETIIWIINIKNFNLVYLVQAFGEIVAGLIGCTIVYQNWFKANVWIELFEKLLKLESIDKLNTYGKKQQKNHLFFNFHFRLWFIHMPIVTLAILGLIKITSSNDTIYLIVFIRNFLLYFLLCVMIGSIALILKYKFEDLNAILTSYENKKGDSLIKGIDKVKDIYIEMTDIVDKFNELFGPQLFLLGIYCSTLIVEWSVSLAYITIPSKKKIAQHPDEFHILLIDGIIKIFLMPIWLTIAMYRCDMAVEESEEIITICYEIQMNYAVFTEPYQNLKKFIYEIDNSRIKFSAMGYYEISRSSILGLIGGASTYFVAVIQFYDRADKKNNNTGKN	390	4/2210	Yes, partial
TlinGR29	contig_1165_1	105361-106578	+	MNEGTFSRTLKLCFTPKKKILYLMAIVPLFDFDAKKLLPAKRFNYQCYILMTLFTIGNCMSIYLRYQLYRDYSIYLLLDILYNIVAWAVAVTNIYNVLYKSDIFERIFINIAELEDHKCNGDVKKLSKREKILKRNVKISYYILNLNIFYIFSLNCYCLGKFNMWREYFTIWFIQQELIFYCYISMFIYVCCYFLKSCSIKFYELNQIIKSIKYSTVYDEVLLSQKILYVEMIYRKLNKTVKLIEKLYGFQFILMMMLCSTLLLQLCCFIKRIWPVYTGIFVNPVTKFHVSIAAFIQTAIVLFYCDEVINQSNKIMITCYDVQDCITIYSKPYLQLQRFTKKLPDMKIKITALNLFDLNRSKIFPILGSVATYFIVVEQFWN	382	1/0	Yes, full length
TlinGR30	contig_4502_1	429469-430702	-	MCFTSINKMFYTEDNGDKVRQFRPLFKILRFLSLAPNYDFDKKKSKSSNFLNLLRFLITLSVCILLWQSIPFYLQNGNNFNNKINEIILLFSGSSQIFLVIFINYIIWQKKNLWDDFVRSLFDIEIAYSKIAKKINSVNNKQRLIIFNRVFILISFIVVPLTILIYDNIYFHYYSEDIPNGFLLCLFILWIYSIYHLLFIFLICTIIIFYKRIINNLKSVIAANNYSITCLKIIFTCRQVYLKCANSIHLFNKLFGYQILIIVVISYLQCVIFAYHEYTKQEIPESKTDLKYMEWSTICYMVFILVIFFILTFCCDLVDKSVERLLVECINSQNLFKISSDEYQEFEDFINIISRRKIIFHAAHFIELNRAIPFTLFFNVTSFFIALIQFH	391	1/0	Yes, full length
TlinGR31	contig_934_1	151421-152683	+	MKWLFYSAKSLKSVKPIFIYLSLFGMAPFFKFDTFAIKHMKFQTSYFISLYVGLIYIIYLGFTDYLNNNYYQINPDAGFPPLDCLPLCFLILSFGSMLYTSLFKRNKFSFFMQELLNINNSVNWNHYDEDTSKIWNSPLGIFLLHNLFIWSFGIFQFIETVKNANLVYYHLYRFIQEAIITYIVFQVCLLLLIISKKYEIIEEILLKADKTLDVKFIRKSRSLFIKMRVIVKTFNSLFGTPILSVLSYYGYRLVYDNSTIYSEYKRTGKLTNYYNYAALIYLIQSWSLINCIFLFMGADRTFAKTEKLQKTCLLLKRKLHFSSERHNELDDFYQEINHQQVKFSAGRVFNLDQKTLTLFLNALFTYFIVFVQFYSY	376	2/02	Yes, full length
TlinGR32CTE	contig_39_1	4615-5638	-	MKWLFYSFKSLRCVKPIFIYLSLFGFIPFFNFDTFEIKYVKLQATYYFSLAVFFIYFEYLALTDIITATASNKFMLSVESILLFIFLLAIGSMFYTSLFKRNKWRFLMQELLNINNSINWKHYDAEKSKILKSSLGIFILYNLSLCSFCIFAFIDFVRETDIYSIYLALYYNIKGIILSYIMFLMCLLVLIISTKYDMIEETVLKGEKAIDVNRFIRKSRRLFMKINLIVKAFNSLFGTPILSVLFYYGISFVYRISRLYIGYKETGEIRDAVAVRTFLVAIIRLVNKLYMLIYVCRSCIWKKRKIEKSMFFAIKNKGQFINF	323	1/1	No	Missing last exon
TlinGR33	contig_2988_1	87458-88703	+	MKWLFYSFKSLRCVKPIFIYLSLFGFIPFFNFDTFEIKYVKLQATYYFSLAVFFIYFEYLALTDIITATASNKFMLSVESILLFIFLLAIGSMFYTSLFKRNKWRFLMQELLNINNSINWNHDDAEKSKIWKSPLGIFLLYNLSIWSFCIFAFIDFVRGTDKYSIYLALYYYILEIVLAYIMFLTCLLVLIISTKYDMIEETVLKGEKAIDVNRFIRKSRRLFMKMNLIVKTFNSLFGTPILSVLFYYGIIVVFEISNLYIEYKETGKIRDAVAVRKFLIAIIRLINCICLFMCADRAFGKREKLKKACLLIKRKLHYSSERYKELDEFYRQINYQQVKFSAAKLFNLDQATLIIFLNLLFTYFIVCVQF	370	2/02	Yes, partial
TlinGR34PSE	contig_243_1	60102-70088	-	MRRLFYLLKS*KYVKPIFIYLSLFGVVPFFNFNTFAIKYVKFQATYYISLSVFLIYINYLAFTIYFISSYYTSLFKQNKWRFFMQEL*SINNSVN*NNY*EEASKIWKSPSGIFLLYNLFTCSICIFSVIKFVRKTIIIYYILNEIIQEIIASYIVFQICLLLFIISKKYDMIEETLLKGEKTLDVNRFIRKSRKLFMKMNLIVKTFNSLFETQILLVLFFYGCSFVYEISDIYVEF*KNWKIYVWRSCIWKYGKIERKNMFVAKKKLHFSSERYNEQYILYEQISYQQVNLSVGRVFNFSRITRIKI*KLCSFIIN*LFRVWLIYAI*IKFYSYFK*	338	N/A	No	Missing splice sites, parts of exons missing and several internal stop codons
TlinGR35PSE	contig_59_1	41580-42833	+	FSIKYVKFEATYYISLSVCLIYINYLAFTELITVISSDKLILSVNSLFFFCFSFGCRFYVLYTSLFKQNKWRFFMQEL*GINNSVN*NHYEGEASKIWKLPSGIFIL*NLFACSICIFSVIKFVSVFRICLLLFIISKKYDMIEEILLKGEKTLDVNRFIRKSRRLFMKMNLIVKTFNSLFETQILLVLFFYGCSFVYEILDIYVEFKKN*KLVIFLK*IVYSSYLCVEIVYLEKRKN*KKKTCLLLKIKLHFSSERKLNIFYEQINHQQVNLSAGIMWFNVFVVVKILYISL	293	N/A	No	Missing splice sites, parts of exons missing and several internal stop codons
TlinGR36	contig_934_1	29995-31255	-	MKWLFYSAKSLKCVKPLFIYLSLFGMAPFFKFDTFAIKYMKFQTSYFISLYVGLIYIIYLGFTDYLNNNYYQINPDAGFPPLDCLPLCFLILSFGSMLYTSLFKRNKFSFFMQELLNINNSVNWNHYDEDTSKIWNSPLGIFLLHNLFIWSFGIFQFIETVKNANLVYYHLYRFIQEAIITYIVFQVCLLLLIISKKYEIIEEILLKADKTLDVKFIRKSRILFIKMRVIVKTFNSLFGTPILSVLSYYGYRLVYDNSTIYSEYKRTGKLTNYYNYAALIYLIQSWSLINCIFLFMGADRTFAKTEKLQKTCLLLKRKLHFSSERHNELDDFYQEINHQQVKFSAGRVFNLDQKTLTLFLNALFTYFIVFVQFHFIH	377	2/02	Yes, full length
TlinGR37PSE	contig_2762_1	4493-5665	+	F*FDTFAIKYVKFQASYYISLLVCLVYISYLGVIDHLNNIF**FLIFDN*NFYRYFLYF*VSVLCYIRRYLNEIN*ALIDEESSKIWNSPLGIFLLHNLWVCSIRIVGFIHLAKKSNSIYYPLSRIQDTLMNYIVFSVCFLLLIISRKYEIIEEVLWKTDTTFHHVKFIRKSRILFIKMSVIVKTFNSLFGIPILSVLFYYGFEMVHEISKKYIQYKRTGNTTFIGITFLAESWVLKGAICYKIFLIINIIINFIYFRYNELNDFYEQINHQRIKFTAGRFFYLERIILVIFLNVIFTYFIIFVQFTGHIITYRAYHDAMNLRHRIFFVRRYQIAF*	337	1/0	No	Missing start codon and several stop codons in first exon, extended C-terminal
TlinGR38PSE	contig_976_1	19412-20440	-	FSIKYVKFEATYYISLSVCLIYINYLAFTELITVISSDKLILSVNSLFFFCFSFGCRFYVLYTSLFKQNKWRFFMQEL*GINNSVN*NHYEGEASKIWKSPSGIFIL*NLFACSICIFSVIKFVRKTTIIYYIFNEIIQEIIASYIVFRICLLLFIISKKYDMIEEILLKGEKTLDVNRFIRKSRRLFMKMNLIVKTFNSLFETQILLVLFFYGCSFVYEILDIYVEFKKTRKMRFAVMIFLTES*ELINCIFFLFMCGDRVFGKTEKLKKKNMFVVKNKIALFFRKVQFLICYKIF*ILNKIKIKLNIFYEQINHQQVNLSAG	324	N/A	No	Missing splice sites, parts of exons missing and several internal stop codons
TlinIR8a	scaffold_252_1	968484-975048	+	MRIKMFFKFLIFLGSLKINLTLEEQFKIVILLQNDQEIQVREFEDVIHGLSNGNEITINRVNLHEEDNEEEQLRKICDSLANGFNLILDFSWTGSEIAQDLVNNMSLPYLHIDVSIAPFLTLLDSYLDSRNSTDVLAIFDTADYIDQALYYWIDSPRLRMVMAEPLDKTAINKILEIRPIPASFVIMGTTEDISKILLQIFENGLLELSDRWNLVFTDFKYENFDRQWLLNQNFTISLLYLNRQLCHDMVEKNLCPNSFNLISQFIKLAAISIQRSIAIIIQNMNISMGNFQCGKSDYPAEIRDNFYNIIEAEINEKSNILNKIGKSIRVKVKGTVEKAIAGNYEIIAEYKLGHLQIEPGKQFHPIKAFYRIGITHALPWSYKEINPETGIEEWTGYCV…	901	9/110001121	Yes, full length
TlinIR21aFIX	contig_1067_1	3169932-3172702	+	MLFLLKIVFLSYFLINLLNCDDINKRAIQKGHEKNRMEKLSDSFLEKDMYLKDTNLSLINLLNEIAETYLFKCYTIILYDDYTKIYESKFLSKFFYYYPLARVHGAIPNDYRMKLDEIINKNDKMCVNFIIFIKDIMKCQNLVSKRSEKIIIVANSSQWKVQEFLHSKYAQEIENLLIIVKSDKVLENNQKEPYILYSHKLFVDALGSSAPIVLTSWNGNNYTKNLTLFKKKITDGFSGHRFTVAIAHQPPYVIKKAQNDDDEDNNKGYKGIEIKLLGILSEIYNFSLDYKESGEILELGSREAVIKNIKKSGVDLGIGGIYITESHYNAGSFIWHSEDCAAFISLASTALPRYRAIMGPFRWSVWTALIAIYLGSIPLFYYTENLSLQYLIENPAEIE…	768	7/0222120	Yes, full length	Sequencing-induced indel corrected using illumina reads
TlinIR25a	contig_2358_1	1155337-1159347	-	MKFLYKNYCIFLFLISIFHVINTQTTQNLNIIFTNEEGNTVAERALDVVLTYIKKTTKLGININLIRILSNRTESKHLLDKLCEQYDQMLPETPPHLIFDTTRAGLASETVKSFTASLAIPTVSASYGQEGDLRQWRNIDSNEEEYLIQVSPPGDLIPEMIRTLVLNQNITNAAILFDDSFVMDHKYKALLQNVATRHLINDINSDLNKLPDQLEDLGKLDLKNFFVLGSLESLKNVLEAADKKNLFNRMYAWHVFTKDSGDLKASIRNGTVLFAKPLINSQYQDRLRTIGTTFQLSSVNPEIEAAFYFDLALKSFLAIKEMMIDGTWAKSNMSNYLTCDVYVPENIPKRANLTLRSYMQKDSTESPTYGAFNITSNGLSFMEFSMALSAVFIRSGASD…	925	13/1111020001212	Yes, full length
TlinIR40a	contig_965_1	762261-765395	-	MPYQKNYYCIIILISFPIIAESTLQAQFRDGKNYSSYEIDLIDCIYDFVHDFPENKLVIAYLILELNLRSVLFRNLQLGKISIIFYNFSSINNQEKYFEYLSEKIENFLPVTTIFYGTRKLYEHIILEIYARNYIRRNLIYIFIWGNVPVNEEFEKSVHYAMHIFLITNPRPKTFRIYYNQATSYKEHNFGMVNWWNSGKGLFYHPTLPKKKSVYKDFHGKILQVPVLHKPPWHFVNYSNSGEDFKVIGGRDDRILNLLSRKLNFKYNYSDPSDRIQGAILDNGTVNGVLGLIYDRKADLFIGDMGITHERFKIVEFSFITLADSGAFVTHVPSKLNEALALLRPFHWQVWQLIAITFIIAGIFLYILIALPNVWQPRFLVDSHVGLFFDCIWFSISIL…	718	15/110020200110121	Yes, full length
TlinIR41a.1	contig_5449_1	8208-10531	-	MFLFTSTIINLIISTYFSASRCIVLLTDNTDISLNKNTLQLIIINNSTNNTATLNNLFNYIGCSDYIINVDNPIVLFKYLEKEIKFHPDRFNRRKYVILFKYQQQKDYSKIFQLTEINYINDLIAITTEGMSEKDNCFWINNKILKNCMQTFLIWTHRYVGSSSNNNNQVYIIDKWFSNNESFLYGNNLFPNKLLNQNGRSLRAAIFTYEPYVIIEPRNNAKDKYLMLGSEMEILLNFAQHHNMNLIPVIIDDDYYWGRIWNNWTGQGLLGSLVEDNADIGAAALYTWEFAYEYLDLSKPTVRTGITCLVPAPKLFPGWLIPVYAFAPEIWIAVGITFSLSILTLYLAANLQTGISKNKRKLTLFANAFASVFKPLIMQDVTSKEMVKGALGTYLMSLV…	614	7/1122010	Yes, full length
TlinIR41a.2	contig_5449_1	5625-7752	-	MDIFFQILIKQYIIKPECLVLFSDANQHPFNIPLDTLLYNFKISSNNNNNLQFNHNSSGCRNFALNMINSQETFNYLEKYLHQSVNATFENRKYFIFVNSLSECKKIFSSPAAKFVSNLIVAVIRKTQTFSINLAKNEDILIEIFTHKFVGLHNNNNQEIISIDKWFSTNKTFLYGKNLFYNKINDLNGRIIKVGTFEHSPYTTFSKKKNKWTGIDINLLRTVIKYINGTMKIKTIKDYWGFDYANGTKTGSKGDLYLDIIDVATGGFYLGKEVLQFYCPTYPFTSTEITCLVPLPKFGTQGLFPFYAFSRSTWISLSIGYIIIGFTIYLFQYISIYNKPPNNTKGIIKRRLKRKMFKNSFALVGRMLLQQNVRRKEYNLKFLISTIMMFTMVITISYN…	601	5/12010	Yes, full length
TlinIR41a.3	contig_5449_1	3149-5382	-	MDIFLKILIEQYFIKPECLVLFSDITHEFRIPLDTVIFNIDITHTYKISDRLEEVHLFKNFGGCRNFIINVDNAKEVFENIEKYVQTFDGPLLDGRKYVIFANNNNNEDITKIFSSSAIKFVSNIIVVTTIISSDKNGTIPNFAMKGNNNNNNNNLLEIWTHKYSSGHNNNGNDPFCIDKWFYQNKSFMNGKNLFYNKLENLQGRTVKVVTSPFPPHSRISNGEWTGTDINMIKLIIKSINGSMKIKYNKDFWGTVYPNGSSCGIKGDLYKDLVDIGTAGLDLNNYMNHKYFTVIPAFVFSDKIGLIPKSILLETWFFQYKIFSPRIWIYLFSSYTIIALILYISHYNQIYLNLNALIIRKKPTRLEIMYSEFSTIGKLILQQPNKKKYYFKALIILVM…	624	5/12010	Yes, full length
TlinIR60a	contig_3437_1	686466-689701	-	MKFVIYYFLIFFQTFPENYSIMLPIKGQPIYIPQSTSSINNCLEQIVKQAYEYITLKQNYRSQLLLTFIVNSNLTSSSFYLQEDLFRILHNEKLWSIETLYKRNTYFKSYSENCIDLHKSAHSHHVIQPENCIKRHVVRWKTNLYLFIVDDLKYFDKKIKDIFQAPTRRSKGEYALVYYTKNSLNTREIASKILPKARQLAPDVIAVIPQNNNNNNDSILEIYLLKEMYKENENCSNKNYFDIKLGLKFTDGKFNTRNNNKNYNIFNEFKRAGYANCSKNVQALLNKPFVINETSGIEIEILQEISKVLNISLQINIKRNNTMDLGEKINNSYNGFLANIFDSWDIGIGNIQFDSNLAEDFILSLSYMSIEIVYIVPIAAIIPRWRVMMAIFTVNVWAI…	698	3/121	Yes, full length
TlinIR68aFIX	contig_1190_1	1022210-1025013	-	MKILHQFYYFLLIFNGLFFLLIQSQKSKNVADILIQSLTDMNENSFENLLQEIMLKTLTSYQCVSILMDATYYNKLIIQLKWFKKFENFITYFMIYKDEFEDLLDPYNETQNSLIMAKNYGCEMYIILLTSGMQMGRLLQFGDENRLLNTRSNYILLYDKSLFKKSLLYLWRRIINVVFIKKFNGRIKKTYWYELTTVPFPIDIQEEILIPRRLDIWTKGKFRKGYDLFRDKTNDLTNQTLRVVTFAHLPGTEKNQSNNNSINENKGIRANLNSLENNTFFGLEIEILTTIAKVMNFNCELYEPENADVELWGRNKELGYTGLLGEMYRAKADLALGDLYYISYMLNILDLSIPYNTECLTFLTPESLTDISWKTLILPFSPIMWTCVLICLLITSIAF…	751	9/202101012	Yes, full length	Sequencing-induced indel corrected using illumina reads
TlinIR75aFIX	contig_2358_1	1418155-1420472	-	MRFSQYYFLIILNFIRFSEAINNNNNTSFFLDFIRAKASLKNTVLENLCLKKDEKIKLQIGLSKENFQFNSLNEEKSDLFKHTVHQYQYIFLLNSDCINFEIILKKALNASLLAYPHIWIVFGNVTKLEEKNINIPLNSLVLIPSIKNLTAIYKINKKSSKYVRKRVEENWSKSGNFFEFIKNIGIWNRTNLMKFSLTVMYVITDNSSFQHLDDYRFLHIDYFSKINFRIYELVFDLLNATQNKTYTNTWGFESRNGTHIFAPGMFKEILIENVDISGTVSFPSVFRLNYFKFIFPSLKNSGTFFAFRAPSVAYYTNLFLLPFEFKVWAGIGVVLLLGTILTRLIFYWEDYEERFHNDYKDDKREAQTFLDVVIMQIGIACQMEVHTIPRSLSGKIALF…	618	7/1221002	Yes, full length	Sequencing-induced indels corrected using illumina reads
TlinIR75b	contig_1352_1	536263-538517	-	MNLKVLFIFYLALQITNGNFANQIKFLDDYFNMMMVKERAVFIQFNLCLMDQGSLVQLQKLANKYQLRYSFKQNNEFNAPKIFITDIKCDFFRSFFSESIERDLLKYQYKWLIFGNFSSISNYYIPINSNVILISKSAEADENGLILTSPYQIKKETDYYNNSIALWRNRKFLYFNNLNIFKNRTNFFQTPLRVSYIISQNNSLNYQDLVDNRYKHVDKYTKVNYFLYENVAQIWNMTHKVILQTEWGYEWNQEKLFYKGMFGDLCHDRADAGGTVMFIRPTERLKYFKFLVCTAKELKVYFIFRVPSLAYSNNLFALPFHRNLWIACFLTLIICYFVIWLIISWENVEKEKFKSDEHQENSTDFIDIIVMHIGVFCQMEFIYHPKSTSGKIAIFSLLL…	627	6/101002	Yes, full length
TlinIR75cFIX	contig_5097_1	17437-19757	+	MMNFFIVIIIFILFFFAHSFMDVNLTLSFFKARKLNHNIFLTCYSKKDKFALEKSITDGQENLVISIKNIKYLNILENLVDNYKRLGVILDADCSEARKLLLRCKKYKVFDTKHFWLVLFNSSNYLPLFKDVNLNVDSDIKVAYPIDNNNNGTNLYNNEFSYFIDDIYNPANGKGGELKNSNVGHYNSDLGYPLNKIGNKYFERRNLTNVQFKGLLVLSEPYKKPLQNYLQRNENIEVDTLNRFHARLLQYCQQYYNYSLKIVGVTNSWGYYQPDGTMDGVVGALARKQIDFGLSPLVIKVERTKFLSFGKGTWHLRMRFIFRNPNAKRSFEIFVKPFSTGVWICAIILTILILLAEKFAYSIDVAVNELIRDRQNNLENSWSLTLICIMGAYCQQGVV…	631	7/1002102	Yes, full length	Sequencing-induced indels corrected using illumina reads
TlinIR75dFIX	contig_5097_1	19923-22443	+	MPFFIVLFLHFHLKFHLISALIDPNLVSSFIKYKNLKYNFILTCNSSTQDQIILLKELNSSSEIMTNLKNMNNINILNEMVINYKKVGIIMDGDCEKARSFLQRCGKYKIFDTKHFWLILSRSKSYEELFFNVNLNVDCDVKFAKFIRRGKFIIFDVYNPAFGKGGTLKSKKIGYFNARNNNYSINEKENKYYVRRNLSGIKFNSALVLSEPFEGTVEKYLMSDENKVADTLNRFHARLMHYCQKYYNFSVDIKVTNSWGFLKPDGTMDGVVGELERKSADFGSTPLICKKERTQFISYGRNAWPLRMAFILRNPNSKRAYEIFTKPFSFEIWICVIISIFLITFAQKLRFSLDHRDNKNLDNSWSLSSLYTLGVYCQQGLIVVPYSLSGKCIAIVALF…	624	8/10022102	Yes, full length	Sequencing-induced indel corrected using illumina reads
TlinIR75f	contig_965_1	1067751-1070422	-	MKLHKIFLLIFVLFIPVYQSFLNNSNLLEKLYSKYTERITIFECGKNRLINTSKNFNNHLTRSISNSSIKEIQKNDKRQLFIVNLKCKNSLKFLNMMDKLKFFSVPNKWIFFNSNDNNNLLIKLKNLTILVDSEVLLINQKEINKIYKKHINDTKYTMEKFGTWNNLNDFNLIEEKNRKKLGITLNACMVLTNNDSINHLVDKRNKHIDSIAKVNYVLLLLMASIYDIKIEFSIKNTWGYKNNDSQWNGMMGELIRKDADIGATSLFLIKERVDLIDYIAMISPTRSKFVFRQPKLSYVTNVYTLPFTIWVWLSAIFSIILMMFTIYFLIKWENFKKRFYLEKEIYEMNGEELNFSDIIFLTFGAICQQSAYTLPYSTPGRVATFCLFLSLMFIYTSYA…	621	9/102102012	Yes, full length
TlinIR75g	contig_2666_1	869547-872131	-	MMLMTAVVPFLLILLLPSSFQIFQFSHPYQEILSCLRHFQPRLVMIFTCNDNRQDRAKIHKIIHSEYSEIRLVFPQTKLDAFLKVNTKNYEKFAYFLNMECTSAKEILNEASITGKFQFLFSWFLFFHDDNNILPREKISKIFKPLKNRMDMNVIAYLKNELYEIYHPGINAEIKIRRTGIMREDDDGKLIMVMEKNNYYESRKNLSEILIRSANVIRYPFKSSFHDYMVDPKLRKFDIYSKFHYQLFLTLKEIHGFSYNTTLSPSWFGNSSSGEDGGLAKLLWDDKIDISSAGCIIRLLDTDRIDFYDFVIPYYKFRSCFYFRNPGVVKPNFQEVLKPFAKESWLVTIYVTVIVCFCIEISYILQTRRISSTSSTRTRSIFIVIATFAQQSIDELPNH…	632	8/10022112	Yes, full length
TlinIR75iNTE	contig_271_1	721616-723505	+	XMYCRSMFYIFSLLAVFSYYYSIINCVDLKNEKSSLILPKVQQNFQIENQIYNIPTRLGKDKISGILDTINKKVQRYERKDNIIKISYNNIRQNSSSLKGPLISFNNLMNTYTNFNHILIKDLLHAVNLSNIDIFRSYIFESNNNKKFGMINDLTIGYADLGGTPLPLISNITKDLVLLGQIFKVKKKFIFRAAPHSYIGNVFTLPFDTYVWYSCIGLICVIFLIVYLVVYWEWNDPFFKKYIIPRLCLRPHPVDIILMEIGSVAQQGFEVEPRSNSGKVVFIFTLLSLMFLYTSFSASIVALLQTTSEAINSFESLIQSKISIGFQNNVSIDHFENSKNNSYVAFNKPLIVSLDKGVEKLRKEFFAFYADDHEVYEYVNKKFYQQEKCTLREISFNNP…	503	6/112021	Yes, partial	Missing N-terminal exons
TlinIR75k	contig_1048_1	1991838-1994103	-	MIFKKLLKFIILFHLILGKIFVVHCSVEEDTVRFFVLNLLSLISAPRRIISIHCYKTSTIIEQLKFTTSEYFQIVFIKLPKEISDNVLESNQMAFFLDLDCPGAEKILLKAKKLNSFRTNNVWMLRGNIGRISNSHFFSRYSRIFHYNRNNSTVSVFKIYKITQFSKNFTIIPFFKWDLKSKVLIYENREFGKRLTNLMKEPIRVSYALVRNETFQHLTDYRYPEHDQACKITYILMKQICALFNATHVPILRRHWGIFNKRTKSYGRNTVFSDLQENLADLSGNSAALSNDRLDNFKCLVATGKININIPKWFFKSPQLSSAKIIWVFPFSANLWISVLIISVIFYGFFYLIAIFETHFFEAEIFLNENGFYIATNLIIAALTWRGSCVEFSSFTGKC…	624	7/1020102	Yes, full length
TlinIR76b	contig_258_1	10935-13077	-	MGIQEILIASLTTLCLNSTCIDNYYSTNNLQKIRKYEELKKEIRSETFVVTTLKNGPLSGYEEINNTIKGTGVAFDIFHVLQKEYNFKYIIKVPEQNVFVDETTETVGVKDLLLAKEADIAVAFLPEQYEEKVIKYSRSLDRASWMVLMKRPTESATGSGLLAPFNSAVWTLIILSVLAVGPILWLIIYLRARMCKDDDYVEFSLPSCMWFVYGALLKQGSTLSPQTDSSRIFFATWWIFITILTAFYTANLTAFLTLSKFTLPISEPKDINKKHYKWVTNKGNGIIEQVYKDPKFNEYDNSLYLAIGLPHAQIDDEETILENYVEKNKFMYIREKTVLESIMYEDYKSKTKANKSETDKCAYVITKFPVWEFPRSFAFRPGFKYKPLFDATIQHLSES…	571	6/100102	Yes, full length
TlinIR93aFIX	contig_111_1	697009-700597	-	MFLLLVLSFLNFFCQFSYSDIFPSLLTTNANMAIVIDREYLGDQYNNTKFYIENNLEYGKREILKDGNVNTHFYSWSAINVKKDLSIIFSITSCADSWKLFKAADRENLLHIAISEHDCARLPLNSAITIPIIEQGEETPQLLLDLRTMEVYKWKQVVIIYQETISSDLLTRIIKSITKDVSNIEASGVSLKELKISRLKENIDESIRTTLSEINSKKVGNNYLVLIEFNLLEKLMSIAKNLGLVKTETQWLYLISDTNSTIKSVKNYKNLLKEGDNVAFIYNNTVINEICNRGITCHIKESLEGLLYALNNAIIDEREMEKQVSDEEWEAIRPTKLERKKYLIEKVQNYLTYNGSCENCTKWNFESGETWGKKYQGNSFSDVEILHVGNWKPSNGPIM…	855	14/11111000201012	Yes, full length	Sequencing-induced indel corrected using illumina reads
TlinIR100a	scaffold_252_1	512598-514628	+	MYSIVSFINYFIFVVQKIIIIMHLMFALIIFLLSQIIKTAENENYSLLKNFEIFESFYSMAREIEINIIDKFNTDSKKLDLVNEFTNNLKFGKPIVVFKEFVNLNKFEDSALNCKLKSEPLIDDDLWFNNSFLLKKHASNVHLIRIFIAENPRVLLEYFTSNPQNIHDKRKNSRGFTILLFSTDQCNSIGLITDLFSFLWHKLKVLQVVAQFPYSQENQDLILTFRPFIRKNRHGSCGSVKIYHYLDVIKYPQSLMNNVQNMNQCPMKISLFERNLTSFPIIPNFLKPSKIYKKIQKTSKLYGADGMAIANLAEFLNFSLQFYNGIPSYSTSLYLVINNEVDIQGNSRFLMLYDPPEGYEFTFMYNSAQLCLVVPKSKKLYKWMATLRIFKRSFSIIML…	676	0	Yes, full length
TlinIR100b	contig_1352_1	651897-653741	-	MFKFILPVFLIQFTLISLSLNKLNNNSLNSGKLMRSNAIKFYQEYLKYSEEINIELFGSSEITFLDELIRILPGVKLIKHNKMDLQDQILDKFNSNYSCTLSGIHNKNKEDYNMKKFNFFRTADYSIADITIVDSLDVLIFLDWKLFRKYPRRLKLILFLSASKVSRSFWKTFFRDTRIMNVIMHYVNSDVVHYYKPFEKMKNGNFGVSGCFNLNSNLNVFALINTANNLNGYPVYVDLFGRNMSANKLIPKVLKTNELYGKVKSSTGLVGYDPFIIYHLAKCMNFTIKINDAGNKNDFGNNEVTGAIGRITRRDVHLSGNGRFRSQHEYPDIEYSYPYYFDNICLVAPKSLKIPNWEAIYQSFTFGVWIWIFLFLFSALCLSKYFIKWHYLLGILLYN…	614	0	Yes, partial
TlinIR100c	contig_276_1	1177973-1180000	+	MHLTLSFMVYYVQFCWSELDIPSTPSCMPRALYSHLTFSEVICLNYYYKDIEDDNNNNDELMELNSILKNYGNFILKYVNVVNNGSAFSKLGKETDAEIFSATQNQKSNKPNNTRIIDRHHHNNARIILGKNERIFLNYFNNSHLINHFNKKARILHIFLVLEENPNIENITKLLVYVWRKFGILNVIAQMPCSVSYKNFLFIYKPFLINSHHSSYGIIHKYPIEDDGTDAVMKKLPFMQNNIGNFNGYPLNISIFPRSTTALKKLPYVMENNKIYKNVPKTSTFYGLEGVILSELSILLNFTIHLNEDGENRCYGELIGNGTAMGSLGEVAKRNVDFQANARYMIYYKDLPVEYTNFLIFDHLVVVVPKSEQIPKWHQVYKLIYSKFNLIIIFIWLIS…	675	0	Yes, partial
TlinIR101	contig_228_1	21160-23067	+	MLIQINVVIFSLILSSVSSSLNYISYFPLNTKLIKNALNYLFAEENFICFVHDDESNNLDTNFMVNFLRKPVVMLKFANSVVKGHSKHTKNCEGYILNIANLTALKSFILNYNFKNNTLIPHKRLVILYNGTPEITFPELWARFGMDVMEFQIPHKKKFIKNTTENIIYKIVRLETNRTVFQFNDNNNKTVYKLNRKKFVKNEWNYKILFEKFNYTFRFSGFDCRPFIYIDKNGKIDGPEINMLNEFLKDMPIEYVFLKNNKSGNRWGDVSDMVENGFSDMAGCSQYIIYILQRNVDFVIGQKQICQTFLVRKPEHYPDSLFFLQPFAANVWIILVITCIFLTLTMESFKRIFYWIFMRKYSGNIWFTFLGIIKLYTTGSFILKQKIVLCSGIILVSFC…	615	1/1	Yes, full length
TlinIR102	contig_5901_1	190305-192008	+	MSHKIVKTLLLLLLFQINNVYLTIAKLVAIGKTDLTILELLNVLFKNKEQLCLLQDESENEVIDNILKLKPTRIMNQANLLGISFCDSYILLINNNNSSTLGKIITNLKPHKRAIIFSNSGSLLKYDHKQIYEKAIDLIIVKNSFINKTHLLHYALENRDIIYQNDGLIPAQIWNPKFFFKKTKRKIKFSTFHCPPFVKINNRPKSIIMEGFEFKVIQELTKEWPIEFNIIENQNKNILENKFLILMESIKNNESDAAFCFLWQRALMERNLDYTTAMFPTCLTFLVHKPQVLKDSVFLFAAFSDFSTPVLFCITVILLEIIYRNFFTNKHQLRISIRICILYTITFYFLFFAYYSAQLTVQSSFPKYSKDFVNSFNDMVSMKIKWVEPANDIQSWLKN…	567	0	Yes, full length
TlinIR103	contig_1165_1	188109-189808	+	MKFFYVVLLLVLIIILKFQTISNKMLHIDDDSNNDSEFNKEFRNWIVDTMKLIRIHKFDWIFLVNINIQLPIPVFILNLNEGFNSTTYNKIHLIKSDVNVRLTIFIKVHDASALNKFLEILKVYNRNILNFGKFVVIIRNKPLARDIVDVMKKFSVFHVIYVEYNENDFAVYDSTPISVSKNFIYTILKNLSSEMKILNICYFNVLPYTGTELNMMKLIGKKINYRMKFIHYKSAISCYKNSSKYTEIWDNLYKHKCDVVIGTTPCKKHIKDFDVSPQFFEDSVILLVPQIDCRRNAGFVKISLAANIFLLFAYIALEFLNARISSGKSFILRLFILFLMLAFQIPINVIFQAKIVNSIVMKHTDCGPKTIEDAISSKQCSFGIEWPFLSEFVETNNFL…	542	1/1	Yes, full length
TlinIR104	contig_1190_1	500092-501818	-	MKVIKIILLVIIFHSIFSNFMLLSKAELKPIIPTFSIENWINSNIKIMLPNFHKMIIMINCNFKLKNIPGLNINTFAYRPSEKKQKFGLSVSWIINAENSENLPEELKDFTEYLCKYQNPQVFIVVSKKPDQNARDFLEENLTGWIIFLQYSSSNQTVKIYDKNWNDLSLNSVRKQPKIIPRNLNVCYKKSIPFTTLKNRKRGILPRIIRLVANYLKLNISFTRKKFNGSSCNYNDYSDPKCDAIQGIIPCGSFTKLNYTLSASYWEDGSLFIAPKRTCIRPIGLTILNKRVSGALLVLNGLFLITGLALILFKENRLNCYNVLKVQQALEKSDKWYIKFLLISSALLMSVVFGGYYQSIMYSTVVNHSDKCELRSLHEAISQELEVGVESQLYEDVLT…	556	1/1	No
TlinIR105FIX	contig_598_1	373565-375422	+	MLKIWWFIIIIWSWVFANCTLLIAENESSEDSLIIDKITCVNEILENFANLTQIIVLTNMNLNEQKLMMVRPISMFRINRIEESQGNLKELMKTNLYILDGDIDDIQRILKALHHFYSLNCYAYFIIFLKCVDAPDKALLSDLSFYYINRVLLINSLQQIWTYYPYKEESSNDPHRTPYLIGKCGNKEMQNFSTIGNTPKMWRNTTIRALLRVNAPYVIAGSRNGIEENLLKIINEKLGFKLDKKLLPFGTTALPYLKEKQQLKEHKFDLFGGHVTPNSEDVWICDISATFSFDTIRFLTPKPADVLFWSRFFAYFPINYWLVLLSTVIISYIITKFFYGISFQDQIFNLIKIFVEDSTDLVDTNELPLTIIFISWIFFFMIITTICKNSLIVISETTV…	596	1/0	Yes, partial (4 amino acids missing)	Sequencing-induced indel corrected using illumina reads
TlinIR106	contig_598_1	183858-185858	+	MVYQVLFILQLIVASSFQTKNLIMHKSHYDSNKSINRELIVECIVEGEKLFADRFKPLFVSLPISDLIDINDNPLMISNMLLLHKLNELKWPLFVANISHGKNMIAGSAETAATIHNYLIYFRKSEEIGYILNILQNSQLLNPHAKFLVVTTTRFENEKKVVRKVFRAMVQNEILKAVVLIENSEIKNNFSLYGLELFKNGNCHIDIKKDIILKNYCVQGKYAFNNSWYNYKIPKFFTNCNLMVVYTEIAPYIINVRNKSHLSYKEFNNHGWEVAILTNIFNAINVSLKFIKTESIGEIYPNKSATGALKLLLDKKVHLAISSYGQTVERFKFFDCSFTYHTEKLVWAVPRIVHINPALISLINIINYKVLIIIVALTLVLTILVNFLAKKDKNEYNLY…	666	0	Yes, full length
TlinIR107FIX	contig_598_1	203841-205746	-	MMFFIVSLLLVFFSQLICINTQHQEEELYLKCILQFDKMFVKFQHSNNILISTSSINNTENFRLLLMELKNMQKWSIVIFNSSRSDIELFHDTTFKPISNYIMYFNSIENFTEDFQRLSNLQILNSKGRFLIILSNKKSEDNFEIVQSIFKILNDYNIYKAVFLGNSSNGTFPLFKSVVFENGKCEMNLKTDLAVVDSCVNGTYLQNTSWYNLEIPKKFKFCSVKVVFMDVPPFVLNLTNSTKFKNRRGYRRHGIETAIIGNLFRIMNIEPKFIQSKDFGDVDLNGTGSGSLNKLIKKKAQIALGGYAHTYSRHKFLECSFSYLSEPLVWFVPNQKQSFIDLLGIIKAVELNVWLLTVILLAISIFLIVFIAYNTKEEKKIYRDPIFIIEEMFIILLNF…	635	0	Yes, partial	Sequencing-induced indels corrected using illumina reads
TlinIR108	contig_598_1	206971-208962	-	MVYQVLFILQLIVVSSSQTKNLIMHKSHYGSHKSINRELIVECIVEGEKIFADRFKPLFVSLPISDQDIHDNPLVASNMLLLDKLNELKWPLFVANISHGKNMIAGSAETAATIHNYLIYFRKSEEIGYILNILQNSQLLNPHAKFLVVTTTRFENEKKVVRKVFRAMVQNEILKAVVLIENSEIKNNFSLYGLELFKNGNCHIDIKKDIILKNYCVQGKYAFNNSWYNYKIPKFFTNCNLMVVYTEMAPYIINVRNKSHLSYTEFNNHGWEVAILTNIFNAINVTLKFIKTESIGEIYPNKSATGALKLLLDKKVHLAISSYGQTVARFKFLDCSLTYHTEKLVWAVPRIVHVNPALISLINIINYKVLIIIVALTLVLTILVNFLAKKDKNEYNLYK…	663	0	Yes, full length
TlinIR109	contig_111_1	3273896-3275821	-	MMFFVLLLFVFFSQFFNNLETLHQEEKFYIKCILQFDKMFVKLDNRTGNILISASSIQNKEHLQVLLTELKNVQNKWSTIIFNSSREEIELYNVATFKTISNYIIYFNSIENFEDDFQHLKNLQILNQKGCFLIISNNRKLLEDNNFKIAQEIYKILEKYNIYRAVFLGNSSNGTFSLFKSVQFENGKCKINFKTDLAVVDSCTNGKYISNISWYNLKIPKKFKFCRIRTVFVDVPPFVKNIVNTTNFGKQRNFIKYGIDIAIIGNLFRNMNIIPQFIESKDFGDVDLINGTGTGALGMLIRKEAELAVGGYAHTFPRHKFLECSVSYVAEPLIWLVPRQKQSYINLMGLIQAVETNVWLLTGFLLAFSMILIVLISRNIPEEKTIYQNPIFVLEGMLR…	641	0	Yes, partial (2 amino acids missing)
TlinIR110	contig_5901_1	51016-52935	-	MMILIKVFGFYVNLLCTISFSISIIHKCVKEVPKHIDEEITQTPTILIFIPKNNVHLKEIDDVIKDISNRSTKNSLIIVNSADSLGNMNEDIKITHYFIYFESLGKLSEIFKKIRNLLMQHQPHLFLIALNKFQNIDEIFYFAVNNFHTSIIKLMLLIETSSNTCNLYRTAFFKHFSCHPKRQDNYQLIDLCVEGKFKSNTSWYNHETPYKFQSCQLNVVYLNIPPYVLNIKNNSVLMLNTKKTKEYNNLHGTEVGMLSNIFRTMNVSLRFINGNELGEVFSNSTVTGSLKFLVDNRADIAIGGYSKNPSRFKYFDCSLAYHQEYLSWAVPHQEFSVKYIARIIHFNILIGIAVIVCSISAIVVIVARYNRFEREYFKNPTNVLFQLAIVSIINFPVSI…	639	0	No
TlinIR111	contig_5524_1	2184-4227	+	MMFSSFSCFCLIIGLPLLLLNNAIASISNSRAIIIKNANDGNDLDGSFKDFPITLSNKICLKSILKHLAAPPDIYHIFPKNESSLERILDTIKGSASFRLARYKIYINMYGDIQNIAELMWEKRLPHTIIIQNSTEFVFKALNCGTKIKVIPLKKKSQLFNFKNSFINCPMKILWSRLVPYVYAANHSFNWRGIFLDFLEPLSHLSKRPLEYNYDDEDYHAGIAYAYSYDSVVQDMNQNAILFIGFVELEALELFDLSPILRENNLLLVIPRPIVTSWSRFTKAISKTSIIYAIVGFSSLAFILFGLIKINSSKNFTSPPSLLKIEFDLFHALLGYGFPTVVKIWNFRIFIVLLLYAFMVIDFFIQGTIVSSLTGSIYGTPYSTLDQFLNSHILLKIPK…	576	3/211	Yes, partial (4 amino acids missing)
TlinIR112	contig_5524_1	5485-7378	+	MYLISLFVLLQFLKSNTWLIENKNNSDQLTKFFKNELKGSSETTIVVGAKIKIDSPQLRQSFLKESTETVYSIIIPATYLKNDSKLVLTKAKKIYIITSVKPSLIAEQLWKMNLPQSLIIKFDSDNKLQVYSFAVLNCGAKVKMYRKNTLENLDFSKFLYKCPIYVIWSSLPPYVIDPKLMSMSGIFVDFLNDFGTRIGRKIIFQPYDSTYLAEVSDAKRFDSVFFDLANGYADMFIGPTNLSSSSVFDISPILTDNNILILSPKPVASIWRRLLSEQIITFMLFYPFMNMFFAFLITYVAKKAGEVKNFTVFSKNFCILFQVSLGLSFDVVQNPQTVVIRMISVIIFLSYMIYIIYIQGSVIGGLSGSAYGKSITNIDDLLKTDLPIKTVDSMAFLFR…	568	3/101	Yes, full length
TlinIR113	contig_5527_1	1567-3440	-	MFQIIIITLILVFQNTAYSQLEPLLKNDLHLEVNKQIEQRLEGKELNVLISDKLNNDITINGQTTPFIRISAHNFKKIIIEKAHSVIILVNTLETFSALLDDNNFSGNSFYIIVLNDNSLIHNVSQLLWQSNLPNSIIINYNETAIATYTIKIENCSSSAKAFASTIKWNIQSELSNCPLYVIWSLMPPFINGINSTMSMKGIAVDFIDVFATIAKRKVVYRPHDPSYQEAIALAFNFDPVIEDLDMKFAEIYLGPTNVHARVFLDLSPVLFDNSLLFLIPKPLSSMWNDMLSLSFRTWIVNSFFLLFVYIIVLLFFLLSRFSSTDKKTYNSIVKTFLLFYGSLVNVPGSAKMPKNQILRAYLATMLLQFMIITLLIQGNIVSNLNGSIYGKPVENIQE…	584	2/11	Yes, full length
TlinIR114FIX	contig_1789_1	49701-51648	+	MWSLLQVLLILLIISSKKIESKLTKIGNESHELNCIKNLLINNKEIALIINNNSQENFGLQIFNKIPLIRTNNPKILNNLILEKPSTYIIFVNNNNNSTEDLKIILTSLKKCNFYKFALYLIFTENVKIIQKIAELLWEFRLPNFLIISTRTAKVFAIDSLKCGSKINLKNSNLCEKLNLKKQELFNFKSAFLNCPLKIIWSRYPPFVYEANQTHGFKGILMDFLASISYGLKRNLTLFNLDDAEYVADISQSYNFEFIIQDLREADLYMGASETRLGEIFDLSPILITDEMVFVGPRPKINYWTHFNNSSPLIINIVLFLIFFGLIGLFFYLFAKFYAKKNQQFNIISELFLMLFAVILGNSWLMKLPKYFPLRIYLCNLFLSFMILNFFIQGYLISI…	592	3/211	Yes, full length	Sequencing-induced indel corrected using illumina reads
TlinIR115	contig_231_1	16678-18333	-	MFPSNKVLVFHYIIHIVHCSFSVSTENNNNLLCETILENYIKNQNFILINQMNSIGLVGLLNNGNDEMAKILLKLPLKTLDKFDEDPYYHTKFEHIIVIEEIIENLTITLTNLQQNPNIDLSFPKYHILINKAPREIQKKYLNNLIKKLWNEYRILNFNLVTCTKNQQEKIITYNPFKNKIIDITTSSNKVPNNELKNLYNYKIKVTMSFASPIDAVAKGDKCIEGSSCRLMNLFLKYLNASYEPIFPKNIDDKDVLYWAVNNIKSGEADLCFEKLWLLNRTLVYSTFALLQTDVVAIVSIAKRLPVWLNLFFIFDIFIWSLVILSTIIFFMFIPNINYLKVKRNFTFSVRFFLLSYYLFSIIFENAFHGTVITAITSPKYEKDIDKIDELIANKNYKL…	551	0	Yes, partial
TlinIR116	contig_2576_1	655538-657362	+	MKKIIIISIVLSYILHFFQIAALLEPIMETRKFSIENSNMFFKEKDNQNINMIILDDSNNTNNLLDVTFISQWKYGMGIVRNPPKIFISNHNYSEINPNQKKVSTGIIFLIKDLSSISYIENILQFKFWYPIEIPYIFVLTEVHHNVEMDQIKSIWNEIRLINYLIIFDKTLISYNPFKDEIIRINSSNNNNAADFFPNKLNNFYGYNLIISYCIHPITFFLDKNGQFRGREYDFIKTFIKYLNSTMVLKQRENIVEVVNDVLSFSKFYSSDIGGVEAILFRYFFNSLAYPHGFNEIVVVVPKADMISGFATLLYIFDIYTWISALFYLIFYRILKRISKNLNIYNIGVNKKLLFASISIFNIVMSQIFQSLTTTFLIYPMFRKEINSVDDLVKYKIPI…	565	2/10	Yes, partial
TlinIR117FIX	contig_619_1	420395-422021	+	MANFFNIFLLVEISNSFQLYFKATKPENQFATNVILLPNHNYEKCYHEIKSTVKFIGYPSIIMNFMSSNSNNNGDKEETTTYLFMDSIPSINNFLQQFVNSDYFTNSGRYKFILCEQVLNLTLIRDIALKIWSKDILDFVLIYKNISVHQAIYNPFDQILQIYNSDFQSHQKEFKDKLKNMHKYPIKVLKNELATIADLRNDFDTNFLYFLEKITNCSLQYDYLKFEEMYLSLMFEKMAQFNADLTGHTQPIFFIWNLKREIVKKYNYSYPHMLNDIVALVPKSRANPYKLYVILKNLRSESIWLYAICWILLPLLNKYLIHGNRLEILEFFGITVRVSTRRFARNPTIIKIVWLISCLYFSTHWENLIMKILIFPIYDYPIRTIEDLHQLTNYKIYAY…	541	0	Yes, full length	Sequencing-induced indel corrected using illumina reads
TlinIR118	contig_619_1	418597-420258	+	MSRKILLLIIIIIFLNGLITVNTEVQDKLSIEAKIYFNSVCDLIIAKKLDNCSEVLTAILKVKQCMSYMIIREDNLNNFRDTFRTLTTIFIEDYTKFNNSLLNLVTSSYFSNNAYYKFIICYSITDETKLQEMFNTLWSFKVLNSILFYQKNLTYYKVATFNPFTNDLKINEPKDLQKFEDAFPDRLRNMNGYKIKFTTTSIATTIERLFNFDMYFLNAFQKSTNANILLEDLPYNEHFAPRVFQDIANRNDTDLCCITEPFSFEPLPENISEKVYCTYPHMFNNIVALVPKPHLIQLNNLFRFIEPASVVIYLVEAVLITMLDHFMDRKLLNNEIYWFMVSGLGIPLTAIKRKTFTKFFWLMGTFFLFTVVDIEILLSTQTPNYSKRILTIDELTNKT…	553	0	Yes, partial
TlinIR119	contig_3498_1	13206-14927	+	MQIKVFFIINLFLCSSYAKLLPINNLYIKNFKIYIDNIENDSKYSLCNFILLTEPKNSCRNIFLVDIYLKNSDCPRRISNHMHISYEKENIFTLNVFMLHEEETSNIFNGLTNLSFFLNKGKYKFILCNKLKGNNSLIRNVSATAWKKNRFLNFAFLYYVEDKNNNFLFQLLTYNPFNDTFKIVNTIEKDQQRLEEFPDYLRNMYGHNFSILSIPRYVEVSYEPNVYDWNFKNALKEYFNMSLIEKPIQKDDSTTINIYNRLSNEDIELCPYTEVFNKKLFPEEQWKSTIGYLYPHKMNNIIALVPKPKEIISDWRQFLWMLIIFVLVPCYIDAILASTAEKYLKFTNKNEKIHFLQYFEVHLRQCSMKFSKQKSFIKAFFLLSCILSGTLTDLRLLNI…	573	0	No
TlinIR120	contig_1352_1	829033-830836	+	MNLIWLIFVLLLNFSESFTFNLLANVFKIHPLRNFVIYSMDCPFLADYVKKFYSFNVPVVLVELGRKKLENENYNSSSLDRKENIMGHHFNLNLIVLDKVDHFERVLHQIASLHHFKSRRFFIFLGDFNENQIKIYSRYACKKFWITTLTFVNAELTEFKRFNPYNETMLITRSDASIVFENFANNFYGNKLRIAMLESVASSVWKNDHFEGRDGILLYELLKYFNASGEYIFMPSASYGQTFPNGTVTGMIEKIYNKKADASFNSRQMFSQFAKKIDFTYPHDKSEIVIVLPRNYGKVRDIYSNLTIGMHLLIIFSFLTYIIYLKFYCNHSAGRIFLILVEILSSHSVKIFPVKFYRLTLIYFVVISFYIATIFQAKVISFQTVPVETPHLKTLKEIR…	580	1/0	Yes, full length
TlinIR121	contig_1048_1	2167734-2169428	-	MFIIFLFVLILLNKGKFSEINITSSAIPECRNININHYLSLINNNNKVNHRILIIFHTDDDDGNNIDKFIYNNIMKQSKLPIFTLKSVINNNDKRIEKLFKIVSLLNSTKIIMVVANEDYASFKSGLLHQIVAKINFQIIILKFACNTYSHDVELIEFSLIKRKIFEKPFTVRKNFRLSLFPSKTVEYDEKLQTYIGQDVEIAHLLMKFIKLMNYQFILPNKSRHIFGTRFHVTGTYAQILYGHAEMGINSRIYSANDPLMEYTYPRIRDDLILLIPKKYYIRSEIMIHFAKCGLTFSGSSMIILIIYLKFVNKTATSVEDIFLIIMRISTLKSIKYNKFKNFKLIYIAVMILAFFSSTLYSTGVFSAETQNYSIEKFNNLAEFIVKSENKILVRPGLT…	564	0	Yes, partial
TlinIR122	contig_1048_1	2169552-2171375	-	MIFLRIIVVLFSPVTFAALILNLTFPDDINIADYSKCLKKFYQAHPVWSWIIIHKEDKNQPFENLLIEIYKIRVPVYNSYQSPYPRWFINENLSSIARESKIFILSKSSFYLELIGIGRNSFRRGDKILFTNYNTSKATRVAFSRAAAFFGLKTNMRFLTKYNLFPAVSFLFVNYTGTYPVTYIPIGENKTDLKSVREVFFSSCDKLFTNSFEQLIFNSNKITVGIFETVHAIKTGNDYFGRDAIIGKLLIRATGLSENYITPSDGFTYGNETSIMDENNIENFPGVYGLVASGLAQMAFNSRLLITNILIDNVVEHTYPYNRDDLIILIPIEQSHSTIYYLTPYSCAVSLSIIFLLYFYFKLTKKTKSLIDVCFIFLRVCIAQPLDLINHKFFRIIYM…	607	0	Yes, full length
*For incomplete models, only the introns between annotated exons
