# Supplementary material for: Few chemoreceptor genes in the ambrosia beetle Trypodendron lineatum may reflect its specialized ecology
Source: BMC Genomics. 2024 Aug 6;25:764. doi: 10.1186/s12864-024-10678-4 (PMC11302349; doi:10.1186/s12864-024-10678-4)
Supplement: Supplementary file 2 — Additional file 2. The observed simple (1:1) orthologous relationships between chemoreceptors across the analysed species (Trypodendron lineatum, Dendroctonus ponderosae, Hypothenemus hampei, and Anoplophora glabripennis). [file 12864_2024_10678_MOESM2_ESM.xlsx]

## Sheet: Sheet1
Additional File 2. Simple (1:1) orthologous relationships between chemoreceptors across three scolytine species (Trypodendron lineatum 'Tlin', Dendroctonus ponderosae 'Dpon', and Hypothenemus hampei 'Hham') and one cerambycid (Anoplophora glabripennis 'Agla')
Odorant receptors*	T. lineatum	D. ponderosae	H. hampei	A. glabripennis
	TlinOR4	DponOR7	HhamOR41
	TlinOR3NTE	DponOR6NTE	HhamOR36
	TlinOR6		HhamOR7
	TlinOR5	DponOR3	HhamOR9
	TlinOR9	DponOR8	HhamOR31
	TlinOR7		HhamOR2
	TlinOR10	DponOR9	HhamOR4
	TlinOR18	DponOR36a/b
	TlinOR20		HhamOR13
	TlinOR23	DponOR16
	TlinOR27NTE	DponOR17
	TlinOR39	DponOR23	HhamOR29
	TlinOR40	DponOR56	HhamOR08
	TlinOR41	DponOR57	HhamOR30
	TlinOR42	DponOR59	HhamOR47
	TlinOR43	DponOR58JOI	HhamOR39
	TlinOR44	DponOR65	HhamOR17
	TlinOR45		HhamOR10
	TlinOR49	DponOR70NTE	HhamOR54
*Orco orthologues not included in table
Gustatory receptors**	T. lineatum	D. ponderosae	H. hampei	A. glabripennis
	TlinGR6	DponGR45	HhamGR26	AlgaGR137
	TlinGR28	DponGR42	HhamGR11
	TlinGR19	DponGR43	HhamGR41
	TlinGR20FIX	DponGR44	HhamGR28
	TlinGR18	DponGR34	HhamGR59
	TlinGR7FIX	DponGR13
	TlinGR17FIX	DponGR22	HhamGR19
	TlinGR16FIX	DponGR30	HhamGR17
	TlinGR21	DponGR32JOI/DponGR33
**Receptors for carbon dioxide and sugars not included in table
Ionotropic receptors***	T. lineatum	D. ponderosae	H. hampei	A. glabripennis
	TlinIR110	DponIR109PSE	HhamIR104
	TlinIR105FIX	DponIR106	HhamIR106
	TlinIR103	DponIR110JOI
	TlinIR111	DponIR115
	TlinIR114FIX	DponIR114
	TlinIR113	DponIR113
	TlinIR121		HhamIR111
	TlinIR122	DponIR131
	TlinIR116	DponIR118	Hham110
	TlinIR117FIX	DponIR124FP
	TlinIR102	DponIR103	HhamIR103	AlgaIR146
	TlinIR115	DponIR117	HhamIR105
***Conserved antennal IRs, IR60a and IR100a orthologues not included in table
